# Supplementary material for: Comprehensive Analysis of Arabinogalactan Protein-Encoding Genes Reveals the Involvement of Three BrFLA Genes in Pollen Germination in Brassica rapa
Source: Int J Mol Sci. 2021 Dec 5;22(23):13142. doi: 10.3390/ijms222313142 (PMC8658186; doi:10.3390/ijms222313142)
Supplement: Supplementary file 1 [file ijms-22-13142-s001.zip]

Archive with 4 entries (3 files):
- ijms-1482427-supplementary/
- ijms-1482427-supplementary/Figures S1-S10.pdf
- ijms-1482427-supplementary/Table S4.pdf
- ijms-1482427-supplementary/Tables S1,S2,S3,S5,S6.xlsx
