# Supplementary material for: Comprehensive Analysis of Arabinogalactan Protein-Encoding Genes Reveals the Involvement of Three BrFLA Genes in Pollen Germination in Brassica rapa
Source: Int J Mol Sci. 2021 Dec 5;22(23):13142. doi: 10.3390/ijms222313142 (PMC8658186; doi:10.3390/ijms222313142)
Supplement: Supplementary file 1 [file ijms-22-13142-s001.zip › ijms-1482427-supplementary/Tables S1,S2,S3,S5,S6.xlsx]

## Sheet: Table S1
Table S1 Classification of 145 already-known BrAGPs.
Subfamily	Gene name	BRAD locus	References
Classical AGP	BrAGP1.1	Bra024284	(Han et al., 2017)
Classical AGP	BrAGP1.2	Bra031924	(Han et al., 2017)
Classical AGP	BrAGP2.1	Bra038521	(Han et al., 2017)
Classical AGP	BrAGP2.2	Bra030234	(Han et al., 2017)
Classical AGP	BrAGP3.1	Bra011806	(Han et al., 2017)
Classical AGP	BrAGP3.2	Bra010639	(Han et al., 2017)
Classical AGP	BrAGP4.1	Bra009032	(Han et al., 2017)
Classical AGP	BrAGP4.2	Bra006060	(Han et al., 2017)
Classical AGP	BrAGP4.3	Bra028587	(Han et al., 2017)
Classical AGP	BrAGP6	Bra008762	(Han et al., 2017)
Classical AGP	BrAGP9.1	Bra013116	(Han et al., 2017)
Classical AGP	BrAGP9.2	Bra039829	(Han et al., 2017)
Classical AGP	BrAGP10.1	Bra038390	(Han et al., 2017)
Classical AGP	BrAGP10.2	Bra000670	(Han et al., 2017)
Classical AGP	BrAGP11.1	Bra000995	(Han et al., 2017)
Classical AGP	BrAGP11.2	Bra040548	(Han et al., 2017)
Classical AGP	BrAGP25	Bra002180	(Han et al., 2017)
Classical AGP	BrAGP26	Bra021448	(Han et al., 2017)
Classical AGP	BrAGP27	Bra040224	(Han et al., 2017)
Classical AGP	BrAGP50.1	Bra032796	(Han et al., 2017)
Classical AGP	BrAGP50.2	Bra010966	(Han et al., 2017)
Classical AGP	BrAGP50.3	Bra012505	(Han et al., 2017)
Classical AGP	BrAGP52	Bra027649	(Han et al., 2017)
Classical AGP	BrAGP53	Bra027648	(Han et al., 2017)
Classical AGP	BrAGP54.1	Bra011948	(Han et al., 2017)
Classical AGP	BrAGP54.2	Bra035700	(Han et al., 2017)
Classical AGP	BrAGP55	Bra004882	(Han et al., 2017)
Classical AGP	BrAGP57	Bra038294	(Han et al., 2017)
Classical AGP	BrAGP58.1	Bra040103	(Han et al., 2017)
Classical AGP	BrAGP58.2	Bra021074	(Han et al., 2017)
Classical AGP	BrAGP59	Bra028633	(Han et al., 2017)
Classical AGP	BrAGP60	Bra035584	(Han et al., 2017)
Classical AGP	BrAGP61	Bra036401	(Han et al., 2017)
AG-peptide	BrAGP12.1	Bra027425	(Han et al., 2017)
AG-peptide	BrAGP12.2	Bra039397	(Han et al., 2017)
AG-peptide	BrAGP13.1	Bra026448	(Han et al., 2017)
AG-peptide	BrAGP13.2	Bra019114	(Han et al., 2017)
AG-peptide	BrAGP14	Bra002808	(Han et al., 2017)
AG-peptide	BrAGP15.1	Bra008940	(Han et al., 2017)
AG-peptide	BrAGP15.2	Bra006115	(Han et al., 2017)
AG-peptide	BrAGP15.3	Bra023339	(Han et al., 2017)
AG-peptide	BrAGP16.1	Bra004546	(Han et al., 2017)
AG-peptide	BrAGP16.2	Bra000419	(Han et al., 2017)
AG-peptide	BrAGP20	Bra014427	(Han et al., 2017)
AG-peptide	BrAGP21.1	Bra037993	(Han et al., 2017)
AG-peptide	BrAGP21.2	Bra011914	(Han et al., 2017)
AG-peptide	BrAGP21.3	Bra030868	(Han et al., 2017)
AG-peptide	BrAGP22.1	Bra003071	(Han et al., 2017)
AG-peptide	BrAGP22.2	Bra029086	(Han et al., 2017)
AG-peptide	BrAGP22.3	Bra022641	(Han et al., 2017)
AG-peptide	BrAGP23.1	Bra007349	(Han et al., 2017)
AG-peptide	BrAGP23.2	Bra014611	(Han et al., 2017)
AG-peptide	BrAGP23.3	Bra003296	(Han et al., 2017)
AG-peptide	BrAGP24	Bra025551	(Han et al., 2017)
AG-peptide	BrAGP40.1	Bra031236	(Han et al., 2017)
AG-peptide	BrAGP40.2	Bra023919	(Han et al., 2017)
AG-peptide	BrAGP42	Bra030409	(Han et al., 2017)
AG-peptide	BrAGP43.1	Bra016902	(Han et al., 2017)
AG-peptide	BrAGP43.2	Bra000244	(Han et al., 2017)
AG-peptide	BrAGP44	Bra000992	(Han et al., 2017)
AG-peptide	BrAGP45	Bra008874	(Han et al., 2017)
Lys-rich AGP	BrAGP17	Bra039184	(Han et al., 2017)
Lys-rich AGP	BrAGP18.1	Bra011767	(Han et al., 2017)
Lys-rich AGP	BrAGP18.2	Bra017823	(Han et al., 2017)
FLA	BrFLA1	Bra000566	(Li and Wu, 2012)
FLA	BrFLA2	Bra001464	(Li and Wu, 2012)
FLA	BrFLA3	Bra002878	(Li and Wu, 2012)
FLA	BrFLA4	Bra003432	(Li and Wu, 2012)
FLA	BrFLA5	Bra004915	(Li and Wu, 2012)
FLA	BrFLA6	Bra005740	(Li and Wu, 2012)
FLA	BrFLA7	Bra005894	(Li and Wu, 2012)
FLA	BrFLA8	Bra005920	(Li and Wu, 2012)
FLA	BrFLA9	Bra006656	(Li and Wu, 2012)
FLA	BrFLA10	Bra007569	(Li and Wu, 2012)
FLA	BrFLA11	Bra007849	(Li and Wu, 2012)
FLA	BrFLA12	Bra009190	(Li and Wu, 2012)
FLA	BrFLA13	Bra010241	(Li and Wu, 2012)
FLA	BrFLA14	Bra013197	(Li and Wu, 2012)
FLA	BrFLA15	Bra015274	(Li and Wu, 2012)
FLA	BrFLA16	Bra017285	(Li and Wu, 2012)
FLA	BrFLA17	Bra019572	(Li and Wu, 2012)
FLA	BrFLA18	Bra023035	(Li and Wu, 2012)
FLA	BrFLA19	Bra025535	(Li and Wu, 2012)
FLA	BrFLA20	Bra026159	(Li and Wu, 2012)
FLA	BrFLA21	Bra027531	(Li and Wu, 2012)
FLA	BrFLA22	Bra028848	(Li and Wu, 2012)
FLA	BrFLA23	Bra028962	(Li and Wu, 2012)
FLA	BrFLA24	Bra029925	(Li and Wu, 2012)
FLA	BrFLA25	Bra032093	(Li and Wu, 2012)
FLA	BrFLA26	Bra033439	(Li and Wu, 2012)
FLA	BrFLA27	Bra033722	(Li and Wu, 2012)
FLA	BrFLA28	Bra034746	(Li and Wu, 2012)
FLA	BrFLA29	Bra034817	(Li and Wu, 2012)
FLA	BrFLA30	Bra035589	(Li and Wu, 2012)
FLA	BrFLA31	Bra038674	(Li and Wu, 2012)
FLA	BrFLA32	Bra038741	(Li and Wu, 2012)
FLA	BrFLA33	Bra039335	(Li and Wu, 2012)
PLA	BrENODL3	Bra001712	(Li et al., 2013)
PLA	BrENODL4	Bra001794	(Li et al., 2013)
PLA	BrENODL5	Bra003027	(Li et al., 2013)
PLA	BrENODL10	Bra006792	(Li et al., 2013)
PLA	BrENODL12	Bra007821	(Li et al., 2013)
PLA	BrENODL15	Bra009815	(Li et al., 2013)
PLA	BrENODL17	Bra010217	(Li et al., 2013)
PLA	BrENODL18	Bra010281	(Li et al., 2013)
PLA	BrENODL20	Bra011303	(Li et al., 2013)
PLA	BrENODL21	Bra012267	(Li et al., 2013)
PLA	BrENODL22	Bra013841	(Li et al., 2013)
PLA	BrENODL24	Bra018882	(Li et al., 2013)
PLA	BrENODL28	Bra022335	(Li et al., 2013)
PLA	BrENODL29	Bra022677	(Li et al., 2013)
PLA	BrENODL31	Bra023942	(Li et al., 2013)
PLA	BrENODL32	Bra023981	(Li et al., 2013)
PLA	BrENODL33	Bra024061	(Li et al., 2013)
PLA	BrENODL36	Bra026341	(Li et al., 2013)
PLA	BrENODL37	Bra027717	(Li et al., 2013)
PLA	BrENODL38	Bra029055	(Li et al., 2013)
PLA	BrENODL41	Bra031630	(Li et al., 2013)
PLA	BrENODL42	Bra032131	(Li et al., 2013)
PLA	BrENODL43	Bra033326	(Li et al., 2013)
PLA	BrENODL45	Bra035769	(Li et al., 2013)
PLA	BrENODL47	Bra036532	(Li et al., 2013)
PLA	BrENODL49	Bra037575	(Li et al., 2013)
PLA	BrENODL50	Bra039148	(Li et al., 2013)
PLA	BrENODL51	Bra039222	(Li et al., 2013)
PLA	BrSCL1	Bra002283	(Li et al., 2013)
PLA	BrSCL3	Bra018281	(Li et al., 2013)
PLA	BrSCL4	Bra018283	(Li et al., 2013)
PLA	BrSCL5	Bra020092	(Li et al., 2013)
PLA	BrSCL6	Bra020539	(Li et al., 2013)
PLA	BrSCL8	Bra021613	(Li et al., 2013)
PLA	BrSCL9	Bra021616	(Li et al., 2013)
PLA	BrSCL11	Bra022823	(Li et al., 2013)
PLA	BrUCL1	Bra000364	(Li et al., 2013)
PLA	BrUCL2	Bra004866	(Li et al., 2013)
PLA	BrUCL3	Bra005582	(Li et al., 2013)
PLA	BrUCL5	Bra007522	(Li et al., 2013)
PLA	BrUCL6	Bra008019	(Li et al., 2013)
PLA	BrUCL8	Bra014501	(Li et al., 2013)
PLA	BrUCL9	Bra016078	(Li et al., 2013)
PLA	BrUCL10	Bra021778	(Li et al., 2013)
PLA	BrUCL11	Bra022883	(Li et al., 2013)
PLA	BrUCL15	Bra037634	(Li et al., 2013)
PLA	BrUCL16	Bra040857	(Li et al., 2013)
PLA	/	Bra019044	(Li et al., 2013)

## Sheet: Table S2
Table S2 Classification of 151 already-known AtAGPs.
Subfamily	Gene name 1	Other name	TAIR locus	References
Classical AGP	AtAGP1	AGP1C	At5g64310	(Schultz et al., 2002; Borner et al., 2003; Showalter et al., 2010)
Classical AGP	AtAGP2	AGP2C	At2g22470	(Schultz et al., 2002; Borner et al., 2003; Showalter et al., 2010)
Classical AGP	AtAGP3	AGP3C	At4g40090	(Schultz et al., 2002; Showalter et al., 2010)
Classical AGP	AtAGP4	AGP4C	At5g10430	(Schultz et al., 2002; Borner et al., 2003; Showalter et al., 2010)
Classical AGP	AtAGP5	AGP5C	At1g35230	(Schultz et al., 2002; Borner et al., 2003; Showalter et al., 2010)
Classical AGP	AtAGP6	AGP6C	At5g14380	(Schultz et al., 2002; Borner et al., 2003; Showalter et al., 2010)
Classical AGP	AtAGP7	AGP7C	At5g65390	(Schultz et al., 2002; Borner et al., 2003; Showalter et al., 2010)
Classical AGP	AtAGP9	AGP9C	At2g14890	(Schultz et al., 2002; Borner et al., 2003; Showalter et al., 2010)
Classical AGP	AtAGP10	AGP10C	At4g09030	(Schultz et al., 2002; Borner et al., 2003; Showalter et al., 2010)
Classical AGP	AtAGP11	AGP11C	At3g01700	(Schultz et al., 2002; Borner et al., 2003; Showalter et al., 2010)
Classical AGP	AtAGP25	AGP25C	At5g18690	(Schultz et al., 2002; Borner et al., 2003; Showalter et al., 2010)
Classical AGP	AtAGP26	AGP26C	At2g47930	(Schultz et al., 2002; Borner et al., 2003; Showalter et al., 2010)
Classical AGP	AtAGP27	AGP27C	At3g06360	(Schultz et al., 2002; Borner et al., 2003; Showalter et al., 2010)
Classical AGP	AtAGP50	AGP50C	At1g24520	(Showalter et al., 2010)
Classical AGP	AtAGP51	AGP51C	At1g31250	(Showalter et al., 2010)
Classical AGP	AtAGP52	AGP52C	At1g63530	(Showalter et al., 2010)
Classical AGP	AtAGP53	AGP53C	At1g63540	(Showalter et al., 2010)
Classical AGP	AtAGP54	AGP54C	At2g28440	(Showalter et al., 2010)
Classical AGP	AtAGP55	AGP55C	At2g45000	(Showalter et al., 2010)
Classical AGP	AtAGP56	AGP56C	At3g22070	(Showalter et al., 2010)
Classical AGP	AtAGP57	AGP57C	At3g45230	(Showalter et al., 2010)
Classical AGP	AtAGP58	AGP58C	At4g16980	(Showalter et al., 2010)
Classical AGP	/	/	At3g27416	(Ma et al., 2017)
AG-peptide	AtAGP12	AGP12P	At3g13520	(Schultz et al., 2002; Borner et al., 2003; Showalter et al., 2010)
AG-peptide	AtAGP13	AGP13P	At4g26320	(Schultz et al., 2002; Borner et al., 2003; Showalter et al., 2010)
AG-peptide	AtAGP14	AGP14P	At5g56540	(Schultz et al., 2002; Borner et al., 2003; Showalter et al., 2010)
AG-peptide	AtAGP15	AGP15P	At5g11740	(Schultz et al., 2002; Borner et al., 2003; Showalter et al., 2010)
AG-peptide	AtAGP16	AGP16P	At2g46330	(Schultz et al., 2002; Borner et al., 2003; Showalter et al., 2010)
AG-peptide	AtAGP20	AGP20P	At3g61640	(Schultz et al., 2002; Borner et al., 2003; Showalter et al., 2010)
AG-peptide	AtAGP21	AGP21P	At1g55330	(Schultz et al., 2002; Borner et al., 2003; Showalter et al., 2010)
AG-peptide	AtAGP22	AGP22P	At5g53250	(Schultz et al., 2002; Borner et al., 2003; Showalter et al., 2010)
AG-peptide	AtAGP23	AGP23P	At3g57690	(Schultz et al., 2002; Borner et al., 2003; Showalter et al., 2010)
AG-peptide	AtAGP24	AGP24P	At5g40730	(Schultz et al., 2002; Borner et al., 2003; Showalter et al., 2010)
AG-peptide	AtAGP40	AGP40P	At3g20865	(Borner et al., 2003; Showalter et al., 2010)
AG-peptide	AtAGP41	AGP41P	At5g24105	(Showalter et al., 2010)
AG-peptide	AtAGP42	AGP42P	At1g51915	(Showalter et al., 2010)
AG-peptide	AtAGP43	AGP43P	At2g41905	(Showalter et al., 2010)
AG-peptide	AtAGP44	AGP44P	At3g01730	(Borner et al., 2003; Showalter et al., 2010)
AG-peptide	AtAGP45	AGP45P	At5g12880	(Showalter et al., 2010)
Lys-rich AGP	AtAGP17	AGP17K	At2g23130	(Schultz et al., 2002; Borner et al., 2003; Showalter et al., 2010)
Lys-rich AGP	AtAGP18	AGP18K	At4g37450	(Schultz et al., 2002; Borner et al., 2003; Showalter et al., 2010)
Lys-rich AGP	AtAGP19	AGP19K	At1g68725	(Schultz et al., 2002; Borner et al., 2003; Showalter et al., 2010)
FLA	AtFLA1	FLA1	At5g55730	(Schultz et al., 2002; Showalter et al., 2010)
FLA	AtFLA2	FLA2	At4g12730	(Schultz et al., 2002; Showalter et al., 2010)
FLA	AtFLA3	FLA3	At2g24450	(Schultz et al., 2002; Showalter et al., 2010)
FLA	AtFLA4	FLA4	At3g46550	(Schultz et al., 2002; Showalter et al., 2010)
FLA	AtFLA5	FLA5	At4g31370	(Schultz et al., 2002; Showalter et al., 2010)
FLA	AtFLA6	FLA6	At2g20520	(Schultz et al., 2002; Showalter et al., 2010)
FLA	AtFLA7	FLA7	At2g04780	(Schultz et al., 2002; Showalter et al., 2010)
FLA	AtFLA8	FLA8	At2g45470	(Schultz et al., 2002; Showalter et al., 2010)
FLA	AtFLA9	FLA9	At1g03870	(Schultz et al., 2002; Showalter et al., 2010)
FLA	AtFLA10	FLA10	At3g60900	(Schultz et al., 2002; Showalter et al., 2010)
FLA	AtFLA11	FLA11	At5g03170	(Schultz et al., 2002; Showalter et al., 2010)
FLA	AtFLA12	FLA12	At5g60490	(Schultz et al., 2002; Showalter et al., 2010)
FLA	AtFLA13	FLA13	At5g44130	(Schultz et al., 2002; Showalter et al., 2010)
FLA	AtFLA14	FLA14	At3g12660	(Schultz et al., 2002; Showalter et al., 2010)
FLA	AtFLA15	FLA15	At3g52370	(Schultz et al., 2002; Showalter et al., 2010)
FLA	AtFLA16	FLA16	At2g35860	(Schultz et al., 2002; Showalter et al., 2010)
FLA	AtFLA17	FLA17	At5g06390	(Schultz et al., 2002; Showalter et al., 2010)
FLA	AtFLA18	FLA18	At3g11700	(Schultz et al., 2002; Showalter et al., 2010)
FLA	AtFLA19	FLA19	At1g15190	(Schultz et al., 2002; Showalter et al., 2010)
FLA	AtFLA20	FLA20	At5g40940	(Schultz et al., 2002; Showalter et al., 2010)
FLA	AtFLA21	FLA21	At5g06920	(Schultz et al., 2002; Showalter et al., 2010)
FLA	/	/	At5g16920	(Ma et al., 2017)
PLA	AtENODL1	PAG17	At5g53870	(Borner et al., 2003; Mashiguchi et al., 2009; Showalter et al., 2010)
PLA	AtENODL2	PAG10	At4g27520	(Borner et al., 2003; Mashiguchi et al., 2009; Showalter et al., 2010)
PLA	AtENODL3	PAG11	At4g28365	(Borner et al., 2003; Mashiguchi et al., 2009; Showalter et al., 2010)
PLA	AtENODL4	PAG14	At4g32490	(Borner et al., 2003; Mashiguchi et al., 2009; Showalter et al., 2010)
PLA	AtENODL5	/	At3g18590	(Borner et al., 2003; Mashiguchi et al., 2009)
PLA	AtENODL6	/	At1g48940	(Borner et al., 2003; Mashiguchi et al., 2009)
PLA	AtENODL7	/	At1g79800	(Borner et al., 2003; Mashiguchi et al., 2009)
PLA	AtENODL8	/	At1g64640	(Mashiguchi et al., 2009)
PLA	AtENODL9	PAG7	At3g20570	(Borner et al., 2003; Mashiguchi et al., 2009; Showalter et al., 2010)
PLA	AtENODL10	/	At5g57920	(Mashiguchi et al., 2009)
PLA	AtENODL11	PAG1	At2g23990	(Borner et al., 2003; Mashiguchi et al., 2009; Showalter et al., 2010)
PLA	AtENODL12	PAG12	At4g30590	(Borner et al., 2003; Mashiguchi et al., 2009; Showalter et al., 2010)
PLA	AtENODL13	PAG15	At5g25090	(Borner et al., 2003; Mashiguchi et al., 2009; Showalter et al., 2010)
PLA	AtENODL14	PAG2	At2g25060	(Borner et al., 2003; Mashiguchi et al., 2009; Showalter et al., 2010)
PLA	AtENODL15	PAG13	At4g31840	(Borner et al., 2003; Mashiguchi et al., 2009; Showalter et al., 2010)
PLA	AtENODL18	/	At1g08500	(Borner et al., 2003; Mashiguchi et al., 2009)
PLA	AtENODL19	/	At4g12880	(Mashiguchi et al., 2009)
PLA	AtENODL20	/	At2g27035	(Mashiguchi et al., 2009)
PLA	AtSC1	PAG3	At2g26720	(Borner et al., 2003; Mashiguchi et al., 2009; Showalter et al., 2010)
PLA	AtSC2	PAG4	At2g31050	(Borner et al., 2003; Mashiguchi et al., 2009; Showalter et al., 2010)
PLA	AtSC3	/	At5g20230	(Ma et al., 2017)
PLA	AtSC4	PAG16	At5g26330	(Borner et al., 2003; Mashiguchi et al., 2009; Showalter et al., 2010)
PLA	AtUC1	PAG5	At2g32300	(Borner et al., 2003; Mashiguchi et al., 2009; Showalter et al., 2010)
PLA	AtUC2	PAG6	At2g44790	(Borner et al., 2003; Mashiguchi et al., 2009; Showalter et al., 2010)
PLA	AtUC3	PAG9	At3g60280	(Borner et al., 2003; Mashiguchi et al., 2009; Showalter et al., 2010)
PLA	AtUC4	/	At1g22480	(Ma et al., 2017)
PLA	AtUC7	PAG8	At3g60270	(Borner et al., 2003; Mashiguchi et al., 2009; Showalter et al., 2010)
PLA	AtUC8	/	At5g07475	(Ma et al., 2017)
XYLP	AtXYP1	LTPG31	At5g64080	(Kobayashi et al., 2011)
XYLP	AtXYP2	LPTG11	At2g13820	(Kobayashi et al., 2011)
XYLP	AtXYLP3	LTPG4	At4g08670	(Kobayashi et al., 2011)
XYLP	AtXYLP4	LTPG29	At5g09370	(Kobayashi et al., 2011)
XYLP	AtXYLP5	AtAGP29/AGP29I/LTPG33	At1g36150	(Showalter et al., 2010; Kobayashi et al., 2011)
XYLP	AtXYLP7	LTPG14	At2g44300	(Kobayashi et al., 2011)
XYLP	AtXYLP9	LTPG13	At2g44290	(Kobayashi et al., 2011)
XYLP	AtXYLP10	LTPG2	At3g43720	(Kobayashi et al., 2011)
XYLP	AtXYLP11	LTPG15	At2g48130	(Kobayashi et al., 2011)
XYLP	AtXYLP12	LTPG5	At3g22600	(Kobayashi et al., 2011)
XYLP	AtXYLP13	LTPG12	At2g27130	(Kobayashi et al., 2011)
XYLP	AtLTPG9	/	At1g73560	(Ma et al., 2017)
XYLP	AtLTPG7	/	At1g62790	(Ma et al., 2017)
XYLP	AtLTPG24	/	At4g12360	(Ma et al., 2017)
XYLP	AtLTPG19	/	At1g03103	(Ma et al., 2017)
XYLP	AtLTPG3	/	At1g18280	(Ma et al., 2017)
XYLP	AtLPTG10	/	At1g73890	(Ma et al., 2017)
XYLP	AtLTPG1	/	At1g27950	(Ma et al., 2017)
XYLP	AtLTPG16	/	At2g48140	(Ma et al., 2017)
XYLP	AtLTPG20	/	At3g22620	(Ma et al., 2017)
XYLP	/	/	At1g05450	(Ma et al., 2017)
XYLP	AtLTPG25	/	At4g14805	(Ma et al., 2017)
HAE	AtHAE1	/	At1g62760	(Showalter et al., 2010)
HAE	AtHAE2	/	At3g50580	(Showalter et al., 2010)
HAE	AtHAE3	/	At4g11430	(Showalter et al., 2010)
HAE	AtHAE4	/	At4g22470	(Showalter et al., 2010)
CAGP	AtAGP28	AGP28I	At1g03820	(Showalter et al., 2010)
CAGP	AtAGP30	AGP30I	At2g33790	(Showalter et al., 2010)
CAGP	AtAGP31	AGP31I	At1g28290	(Showalter et al., 2010)
CAGP	AtAGP32	AGP32I	At5g21160	(Showalter et al., 2010)
CAGP	AtAGP33	AGP33I	At5g56330	(Showalter et al., 2010)
CAGP	/	/	At1g02460	(Ma et al., 2017)
CAGP	/	/	At4g29360	(Ma et al., 2017)
CAGP	/	/	At4g11050	(Ma et al., 2017)
CAGP	/	/	At3g47400	(Ma et al., 2017)
CAGP	/	/	At1g02550	(Ma et al., 2017)
CAGP	/	/	At3g36659	(Ma et al., 2017)
CAGP	/	/	At5g43100	(Ma et al., 2017)
CAGP	/	/	At3g51350	(Ma et al., 2017)
CAGP	/	/	At3g51330	(Ma et al., 2017)
CAGP	AtRLP51	SNC2	At4g18760	(Ma et al., 2017)
CAGP	/	/	At5g25550	(Ma et al., 2017)
CAGP	/	/	At4g15200	(Ma et al., 2017)
CAGP	AtFH9	/	At5g48360	(Ma et al., 2017)
CAGP	AtFH10	/	At3g07540	(Ma et al., 2017)
CAGP	AtFH11	/	At3g05470	(Ma et al., 2017)
CAGP	/	/	At5g58540	(Ma et al., 2017)
CAGP	/	/	At3g08680	(Ma et al., 2017)
CAGP	AtMDIS2	MRH1	At4g18640	(Ma et al., 2017)
CAGP	/	/	At4g37250	(Ma et al., 2017)
CAGP	/	/	At2g20850	(Ma et al., 2017)
CAGP	AtBAK1	/	At4g33430	(Ma et al., 2017)
CAGP	/	/	At3g19300	(Ma et al., 2017)
CAGP	AtLYM3	LYP3	At1g77630	(Ma et al., 2017)
CAGP	/	/	At1g63570	(Ma et al., 2017)
CAGP	AtRMR2	/	At1g71980	(Ma et al., 2017)
CAGP	AtCOBL9	DER9	At5g49270	(Ma et al., 2017)
CAGP	AtACA3	/	At5g04180	(Ma et al., 2017)
Non-classical AGP	/	/	At2g28671	(Ma et al., 2017)

## Sheet: Table S3
Table S3 Characterization and classification of the putative BrAGP genes identified in Brassica rapa.
Subfamily	BRAD locus	Gene name	Domain	PAST(%)	SP SignalP-5.0	Cleavage site position (aa)	AG glycomodules	GPI (Big-PI)	GPI (GPI-SOM)	N-glycosylation	TM (TMHMM)	Chromosome	Location (start)	Location (Stop)	Strand	Sub-genome	Conserved collinear block	Protein Sequence	Amino acids	Nucleotide sequence	PVKCYT(%)
Classical AGP	Bra024284	BrAGP1.1	-	58.871	+	22 and 23	+	+	+	-	+	A06	15348863	15349237	+	LF	X	MALSKFLGFILLAAFFVSFTVAQSPAPAPSSGGRRISPAHSPKKAMSPAPAVSPTPQTALTPESSSSPPSPPSADSPSDLPAFSPSSISNSPAQAPAPVSGTVSNSYAVFGSVAFMLTAAVLAM	124	ATGGCTCTCTCAAAATTTCTAGGGTTCATTCTCCTCGCCGCTTTTTTCGTTTCGTTCACGGTTGCTCAATCTCCTGCACCAGCTCCATCTAGCGGAGGAAGGCGGATCTCTCCGGCGCACTCACCTAAGAAGGCGATGTCTCCTGCACCAGCTGTTTCTCCTACTCCTCAAACCGCATTGACTCCAGAATCTTCCTCCTCTCCTCCATCGCCACCCTCCGCAGATTCTCCTTCAGATTTGCCGGCTTTTTCTCCCTCTTCCATCTCCAACTCGCCTGCTCAAGCTCCCGCTCCCGTAAGCGGCACCGTTTCTAACAGCTACGCGGTCTTTGGATCCGTCGCTTTTATGTTAACCGCTGCCGTTTTGGCTATGTAG	30.6452
Classical AGP	Bra031924	BrAGP1.2	-	56.1538	+	22 and 23	+	+	+	-	+	A02	26186504	26186896	+	MF1	X	MAFSKSLGFILLAIFFVSFTVAQSPAPAPSNGGGRRISPAHSPKKALSPAQAVSPSPQTALTPKSSASPPSPPSVDSPLADSPSDLPAVSPSSISNSPAQAPAPVSSAVSNSYAVFGSVAVMLSAVVLAM	130	ATGGCATTCTCAAAATCTCTAGGGTTCATTCTTCTCGCCATTTTCTTCGTTTCCTTCACGGTGGCTCAATCTCCGGCTCCAGCTCCATCTAACGGCGGAGGAAGGAGGATCTCACCGGCGCATTCACCTAAGAAGGCGTTATCTCCTGCACAAGCTGTCTCTCCTTCTCCTCAAACCGCGTTGACTCCAAAATCATCTGCCTCTCCTCCATCGCCGCCTTCGGTGGATTCGCCTTTAGCTGATTCTCCTTCAGATTTGCCAGCTGTTTCTCCCTCCTCGATCTCTAACTCTCCTGCTCAAGCTCCCGCTCCTGTAAGCAGCGCCGTTTCGAACAGCTATGCGGTTTTTGGATCCGTCGCTGTTATGTTATCCGCCGTCGTTTTGGCTATGTAG	30.7692
Classical AGP	Bra038521	BrAGP2.1	-	62.1212	+	21 and 22	+	+	+	-	+	A09	33490538	33490936	+	LF	I	MSPKALQVVIFLGFLATSCLSQAPAPAPTTTVSPPTSLPPVTAETPSPVASPPVPVNEPTTAPTTSPTTSPVASPPQTDAPTSGPSSGLTPTSPPAPGPDRAADAPGSAAWANQAFLVGTFVAGALYAVVLA	132	ATGAGTCCCAAGGCATTGCAAGTAGTGATCTTTCTTGGTTTCTTGGCCACTTCATGTCTCTCTCAAGCTCCGGCGCCTGCACCAACGACCACCGTTTCTCCACCGACGTCACTTCCTCCGGTGACAGCTGAAACACCTTCTCCAGTTGCTTCACCGCCGGTTCCAGTTAACGAGCCAACCACCGCTCCAACCACTTCTCCAACAACATCTCCTGTTGCATCTCCTCCTCAAACCGATGCTCCAACTTCTGGTCCTTCCTCTGGATTAACTCCTACTTCACCTCCGGCTCCCGGACCAGACAGAGCTGCTGATGCGCCTGGAAGTGCCGCATGGGCTAACCAAGCTTTCCTTGTGGGAACATTTGTTGCCGGAGCATTATACGCCGTCGTTTTGGCTTAG	45.4545
Classical AGP	Bra030234	BrAGP2.2	-	60.6061	+	21 and 22	+	+	+	-	+	A04	10127793	10128191	-	MF1	I	MSPKALQVVIFLGFLATSCFSQAPAPAPTTTVSPPTSLPPMTAETPSPVASPPVPVNEPNPAPTTSPTTSPVASPPLTDAPASGPSDGLTPTLAPAPGPDTGAEAPVSAAWANQAFLVGTFVAGALYAVALA	132	ATGAGTCCTAAGGCTTTGCAAGTTGTGATCTTTCTTGGTTTCTTGGCCACTTCATGTTTCTCTCAAGCTCCAGCCCCGGCACCAACCACCACCGTTTCTCCACCGACGTCGCTTCCTCCCATGACAGCAGAAACACCTTCTCCGGTTGCTTCACCACCGGTTCCAGTTAACGAGCCAAATCCAGCTCCAACTACTTCTCCAACAACATCTCCGGTTGCTTCTCCTCCTCTAACAGATGCTCCAGCCTCTGGTCCTTCCGATGGATTAACCCCGACTTTGGCTCCGGCTCCAGGACCAGATACCGGTGCTGAAGCGCCTGTAAGCGCCGCATGGGCTAATCAAGCTTTCCTTGTGGGAACATTTGTTGCCGGAGCTCTATACGCTGTCGCTTTGGCTTAG	43.1818
Classical AGP	Bra011806	BrAGP3.1	-	60.8392	+	22 and 23	+	+	+	-	-	A01	427439	427870	-	LF	U	MAALKTMQALIFLGLLATSCMAQAPAPAPIMVLPPVESPSSPPAMTPTAEPPSPVPVASPPVMVPEPTPAPATPPTVSPPTKSPKTSPVASPPKPEAMAPGPSGPTPSPAPAPEGPIADSALTNKAFLVSTIIAGALYAVVLA	143	ATGGCAGCTCTTAAGACAATGCAAGCTCTGATCTTCCTTGGTCTATTGGCCACGTCCTGTATGGCTCAAGCTCCGGCTCCAGCACCCATCATGGTTCTCCCACCGGTAGAGTCTCCCTCTTCTCCTCCTGCTATGACACCAACCGCTGAGCCACCTTCTCCGGTACCGGTTGCTTCACCACCGGTTATGGTTCCCGAGCCAACTCCAGCTCCGGCGACTCCTCCCACCGTCTCACCACCGACTAAGTCTCCCAAAACTTCCCCTGTCGCTTCTCCCCCGAAACCAGAAGCTATGGCTCCAGGCCCATCAGGCCCAACGCCATCGCCAGCTCCGGCTCCTGAAGGACCAATCGCTGATTCAGCATTGACTAACAAAGCTTTCCTTGTGAGCACTATCATT…	46.1538
Classical AGP	Bra010639	BrAGP3.2	-	60.1399	+	22 and 23	+	+	+	-	-	A08	14953897	14954328	+	MF2	U	MAALKTLQAMIFLGLLATSCIAQAPAPAPIMPLPPVESPSPIITPTAEPPSPVPVASPPVMVTEPTPAPATPPTVSSPTKSPKTSPVASPPKPEGMAPSPLVPEPTPTPAPAPEGPIADSAFTNKAFLVSTAIAGALYAVVLA	143	ATGGCAGCTCTTAAGACATTGCAAGCTATGATCTTTCTTGGTCTATTGGCCACGTCCTGTATCGCTCAAGCTCCTGCTCCAGCACCCATCATGCCTCTCCCACCGGTAGAGTCTCCTTCTCCCATTATTACACCAACCGCTGAGCCACCATCTCCGGTACCGGTTGCTTCACCACCGGTTATGGTTACCGAGCCAACTCCAGCTCCGGCGACTCCTCCCACCGTCTCATCACCAACAAAGTCTCCTAAAACTTCCCCTGTCGCTTCTCCCCCCAAACCAGAAGGTATGGCTCCAAGCCCATTAGTCCCAGAACCAACACCAACACCAGCTCCGGCTCCTGAAGGACCAATTGCTGACTCAGCATTTACTAACAAAGCTTTCCTTGTGAGCACCGCCATT…	46.8531
Classical AGP	Bra009032	BrAGP4.1	-	71.3287	+	21 and 22	+	+	+	-	-	A10	13759878	13760309	+	LF	R	MASKMVQIFLIMALFATSALAQAPAPTPTITPPAATPPPVATPPPVATPPPVATPPPAATPAPATTPPPAATPAPATTPPSAAPSPSDVPAASPPAPEGPASSPDGLAPGPSEEAPAPSAAFSNKAFIAGTAFTAIMYAAVFV	143	ATGGCTTCCAAAATGGTCCAAATTTTCTTGATAATGGCTCTCTTCGCTACATCAGCCCTCGCTCAAGCTCCCGCTCCTACACCAACCATCACTCCTCCTGCCGCAACACCCCCTCCCGTTGCAACTCCTCCTCCTGTAGCTACTCCTCCACCAGTGGCCACCCCACCACCAGCCGCAACCCCAGCCCCAGCCACCACTCCACCACCAGCCGCAACTCCAGCTCCCGCCACTACTCCACCATCAGCCGCTCCTTCTCCCTCTGATGTTCCCGCCGCATCTCCACCTGCGCCGGAAGGTCCCGCATCGAGCCCTGACGGTCTTGCTCCAGGGCCTTCAGAAGAAGCACCTGCACCAAGTGCCGCTTTCTCCAACAAAGCTTTCATCGCCGGAACCGCTTTC…	44.7552
Classical AGP	Bra006060	BrAGP4.2	-	71.6312	+	21 and 22	+	+	+	-	-	A03	1810968	1811393	-	MF1	R	MGSKTVMVFLIMAIFAASTLAQAPAPTPTATPPPPASTPPPVATPPPVATPPPAATPIPAPTTTPPPAATPAPATTPPSAAPSPSVVPAASPPAPEGPALSPSGLSPGPSDEAAAPSAAFSNKAFTVGTAFTAIVYAAIMV	141	ATGGGTTCCAAAACTGTCATGGTGTTCTTGATCATGGCTATCTTCGCCGCGTCAACACTCGCTCAAGCTCCAGCTCCTACTCCCACCGCTACTCCTCCTCCACCCGCCTCAACTCCTCCTCCCGTAGCTACTCCTCCACCAGTGGCCACTCCACCACCTGCCGCAACCCCAATCCCAGCCCCAACCACCACTCCACCACCGGCCGCAACCCCAGCCCCCGCAACTACACCACCGTCGGCAGCTCCGTCTCCATCTGTTGTTCCCGCCGCCTCTCCACCAGCTCCGGAAGGTCCCGCCTTGAGCCCAAGCGGACTTTCTCCAGGGCCTTCTGATGAAGCGGCCGCCCCAAGTGCCGCTTTCTCCAACAAAGCTTTCACGGTTGGAACCGCTTTCACCGCT…	47.5177
Classical AGP	Bra028587	BrAGP4.3	-	71.223	+	21 and 22	+	+	+	-	-	A02	1596796	1597215	-	MF2	R	MGSKSVQVFLIMALFATVALAQAPAPTPTANPPPPVATPPPVATPPPVATPPPAATPAPATTPPPAATPAPATTPPSAAPSPSDAPSASPPAPEGPASSPSGLAPGPSEDAPAPSAAFSNKAFIAGTVFAAVMYTAVLA	139	ATGGGTTCCAAAAGTGTCCAAGTTTTTTTGATAATGGCTCTCTTCGCCACAGTTGCACTTGCTCAAGCCCCAGCTCCCACTCCCACAGCTAATCCTCCTCCTCCCGTGGCTACTCCTCCTCCTGTCGCTACTCCTCCTCCAGTGGCCACCCCACCTCCCGCCGCAACCCCAGCTCCAGCCACCACTCCACCACCTGCCGCGACTCCAGCCCCTGCCACCACTCCACCATCGGCTGCTCCTTCTCCATCTGATGCTCCTAGCGCCTCTCCACCAGCACCAGAAGGTCCCGCCTCGAGCCCTAGCGGACTTGCTCCAGGGCCTTCAGAGGATGCGCCTGCTCCTAGTGCCGCTTTCTCCAACAAGGCTTTCATCGCCGGAACCGTCTTCGCTGCTGTTATG…	45.3237
Classical AGP	Bra008762	BrAGP6	-	66.4474	+	20 and 21	+	+	+	-	+	A10	12549394	12549852	+	LF	R	MARQFIVFALLAFIVATAFAADAPSASPKKSPSPTTAPATKTPTAPTKAPTATPKSSSANAPKSSSAASPKTSSPAAGGPAAEDDSSASGPSDSSDAPTVSSPPAPTPDSTSTADGPSDGPSAESPTSGAVSTVKLSVAGITAAITLFFFSF	152	ATGGCACGCCAGTTTATCGTATTTGCTCTATTGGCTTTCATTGTTGCCACCGCTTTTGCCGCCGATGCTCCCTCAGCTTCCCCTAAGAAGTCTCCGTCTCCGACCACCGCACCAGCAACCAAGACTCCTACTGCCCCAACGAAGGCTCCTACCGCCACACCAAAATCTTCATCCGCTAATGCGCCTAAGTCATCTTCAGCCGCTTCTCCCAAAACATCTTCCCCCGCTGCAGGAGGACCCGCCGCCGAGGATGACTCCTCTGCCTCTGGTCCCAGTGACAGCTCCGATGCACCTACCGTGTCCTCTCCGCCAGCTCCCACACCCGACAGCACATCCACTGCTGATGGACCAAGCGATGGACCCAGTGCAGAGTCACCAACCAGCGGTGCCGTGTCCACC…	35.5263
Classical AGP	Bra013116	BrAGP9.1	-	70.3911	+	20 and 21	+	+	+	-	+	A03	20398287	20399480	+	MF2	H	MARQFAIVAICIVLIAGVGGQAPSSPPTTTPAPPTTTTPPPAATPPPVSAPPPVTTSPPPATTAPPPATPPPVASPPPATPPPVATPPPATPPPVASPPPATPPPAPLASPPAQVPALAPTTPDAPSTSPSSSPPLPATDGPGPSAEGPGPSTDSNDQNGASKTVSSLVLGSVLVWFMI	179	ATGGCTAGGCAATTTGCTATTGTTGCGATCTGCATCGTCCTCATCGCCGGCGTCGGAGGTCAAGCTCCGTCGTCACCACCAACCACCACACCAGCACCACCCACCACAACAACTCCCCCGCCAGCAGCCACTCCTCCTCCTGTCTCAGCTCCTCCACCAGTCACAACTTCTCCTCCTCCAGCCACCACCGCTCCTCCTCCTGCTACTCCTCCTCCAGTCGCTTCTCCTCCTCCGGCCACTCCTCCTCCAGTGGCAACTCCTCCTCCAGCAACTCCCCCTCCCGTCGCATCTCCTCCTCCAGCAACGCCTCCTCCCGCTCCTCTTGCATCTCCTCCCGCTCAGGTTCCAGCTCTTGCTCCTACGACGCCAGACGCTCCCTCTACATCTCCGTCGTCTAGC…	53.0726
Classical AGP	Bra039829	BrAGP9.2	-	66.8675	+	20 and 21	+	+	+	-	+	Scaffold000178	113842	115067	+	MF1	H	MGRQFVIVAICIVLVAGVGGQAPSSPPTATPAPPTPTTPPPAATPPPVSSPPPVTTSPPPATTAPPPATPPPVATPPPATPPPVATPPPAPLASPPAQVPALAPTTKPDAPSSSPLSSPPSPATDAPGPSIESLSPGPSTDSNDQNGATKTVSSLVLGSVLVWFMI	166	ATGGGTCGGCAATTTGTTATCGTTGCGATCTGCATCGTCCTCGTCGCCGGCGTCGGAGGTCAAGCTCCGTCTTCACCACCAACAGCTACACCAGCACCACCGACTCCAACCACTCCCCCACCAGCAGCAACTCCTCCTCCTGTCTCATCTCCTCCACCAGTCACCACTTCGCCTCCTCCAGCCACCACCGCTCCTCCTCCGGCTACTCCTCCTCCCGTCGCTACCCCTCCTCCAGCAACTCCTCCTCCCGTCGCTACTCCTCCTCCAGCTCCTCTTGCATCTCCTCCCGCTCAGGTTCCGGCTCTTGCTCCGACTACGAAGCCAGACGCTCCTTCTTCATCGCCGTTGTCTAGCCCACCTTCTCCGGCGACTGATGCTCCGGGACCGAGCATCGAGTCG…	51.8072
Classical AGP	Bra000670	BrAGP10.2	-	65.0794	+	21 and 22	+	+	+	-	+	A03	12400143	12400523	+	MF1	P	MASKSIAVFLLLALIVSSAIAQAPGASPTGSPLPATSPVSQPPRTAAPTPSRATTPPPSVTPTAAPTSPPAGSPTSTVASPPAPPISLTPDGAPDANAPAGSTPNDAAALSAGSFLGFLFVAALLV	126	ATGGCCTCAAAGTCCATCGCCGTTTTCCTCCTCCTCGCTCTCATAGTTTCCTCCGCCATAGCTCAGGCTCCGGGAGCATCTCCGACAGGGTCTCCTCTTCCAGCCACTTCTCCAGTTTCTCAGCCTCCGAGAACCGCCGCACCAACTCCCTCACGCGCCACCACTCCTCCGCCGTCCGTCACTCCCACGGCAGCTCCTACTTCCCCTCCGGCTGGCTCACCGACCTCAACCGTCGCTTCACCGCCGGCTCCTCCGATCTCGCTTACACCCGATGGAGCTCCTGACGCAAATGCCCCTGCTGGATCTACTCCTAACGACGCCGCTGCACTCTCCGCCGGATCTTTCCTAGGATTCCTATTCGTCGCCGCTTTGTTGGTTTAA	36.5079
Classical AGP	Bra000995	BrAGP11.1	-	58.8235	+	20 and 21	+	+	+	-	+	A03	14324243	14324653	-	MF2	F	MARQFVVLALLALVVATAFAAEAPSAAPTASPTKAPTTQTKAPAAAPKSSSASAPKASSPVAEEPTAEDDYAATSPSESAEGPTVSSPPAPTPEVVDGPSSDAPTPGPEVLDGSATNVKLSIAGTVAAVGFFFFSL	136	ATGGCACGTCAATTTGTCGTATTGGCTCTATTGGCCTTGGTCGTGGCCACCGCATTCGCTGCCGAGGCACCCTCAGCTGCTCCCACCGCCTCCCCTACAAAAGCACCCACCACGCAGACCAAGGCACCGGCTGCTGCACCCAAATCATCGTCAGCCTCAGCACCCAAAGCATCGTCCCCTGTGGCAGAGGAACCAACAGCCGAAGACGATTACGCAGCAACCAGCCCGAGTGAATCTGCCGAGGGACCCACCGTCTCCTCCCCACCAGCACCTACCCCAGAGGTTGTTGATGGACCATCTTCCGATGCACCCACCCCCGGCCCCGAGGTACTCGACGGCAGCGCCACTAATGTGAAGCTCTCCATCGCCGGCACTGTTGCCGCCGTCGGATTCTTCTTC…	36.7647
Classical AGP	Bra040548	BrAGP11.2	-	63.0435	+	20 and 21	+	+	+	-	+	Scaffold000217	16155	16571	+	LF	F	MARQFIVFALLALAVATAFAADAPSAAPSASPTKAPTTQTKAPASAPKTSSSAPAPKASSPVAEEPTPEDDYSATSPSDSAEGPTVSSPPAPTPESTSADGPSSDAPTAESPQSGAVTNVKLSIAGTVTAVGFFFFSL	138	ATGGCACGTCAATTTATCGTTTTTGCCCTTTTGGCTTTGGCTGTGGCCACCGCTTTCGCTGCCGACGCACCTTCAGCTGCACCCTCTGCTTCTCCGACCAAAGCACCCACCACCCAAACCAAGGCTCCCGCCTCCGCACCCAAAACCTCCTCCTCCGCCCCCGCACCCAAAGCATCGTCCCCTGTCGCAGAGGAACCAACCCCCGAAGATGATTACTCGGCAACCAGCCCCAGTGACTCTGCCGAGGGACCCACCGTATCCTCCCCACCGGCTCCTACCCCGGAAAGCACCTCCGCCGACGGACCATCATCTGACGCACCCACCGCCGAGTCACCCCAAAGCGGCGCCGTAACCAATGTGAAGCTCTCTATCGCCGGCACTGTCACCGCCGTTGGATTC…	35.5072
Classical AGP	Bra002180	BrAGP25	-	50.3704	+	31 and 32	+	+	+	-	+	A10	11122153	11122560	+	LF	R	MMKKKMAPSSFLNKLLIIILFISLSSLSSLSSSLPSTPTISPPFQELSPEIAPLLPSPGDALPSGAGAGTIPSSPSPPDPDTSDGSSYPDPAFAPFASPPVSSPAPPSHPLTGVVLLFLIVSSASLWLCGVIALL	135	ATGATGAAGAAGAAGATGGCTCCTTCCTCTTTTCTCAATAAACTTCTCATCATCATCCTCTTCATCTCTCTCTCCTCTCTTTCTTCTCTCTCTTCCTCTCTACCTTCTACTCCAACCATTTCTCCTCCCTTCCAAGAGCTTTCGCCGGAGATCGCTCCTCTCCTCCCTTCACCAGGAGACGCTTTACCTTCCGGCGCCGGCGCCGGTACAATCCCTTCTTCTCCAAGCCCTCCTGATCCCGACACTAGCGACGGCTCCTCGTACCCTGACCCGGCTTTTGCTCCCTTCGCTTCTCCGCCGGTTTCTTCTCCTGCTCCACCGTCTCATCCTCTCACCGGAGTTGTACTCCTCTTTCTCATTGTCTCATCCGCCTCGCTATGGCTCTGTGGCGTTATAGCA…	29.6296
Classical AGP	Bra021448	BrAGP26	-	52.1429	+	22 and 23	+	+	+	-	-	A04	19229537	19229959	-	MF1	J	MTVVSLLVAFTVLSLCLHTSTSELLQFQLSTISSAAPTFLPEAPSSFSASPLEAMSPDISPLFPTPGSSETSPSPSESFDMPTIPSSLSPPNPDAVSPDPLLDSSPVGSPLPASSSVSLVSSPLSLLLVFPMLILAFCRF	140	ATGACTGTCGTCTCTCTGTTAGTCGCCTTCACCGTTCTTTCACTCTGTTTACACACTTCAACATCTGAGCTCCTACAGTTTCAGCTCTCCACCATATCATCAGCTGCACCTACGTTTTTGCCTGAAGCTCCTTCGAGTTTCTCAGCTTCACCTCTGGAGGCTATGTCTCCAGATATATCTCCTCTGTTCCCTACTCCAGGTTCAAGCGAAACGTCTCCTTCTCCGTCAGAATCTTTTGACATGCCGACAATCCCCTCGAGCCTTAGTCCACCAAATCCAGATGCCGTCTCTCCTGATCCTCTGCTTGACTCTTCTCCCGTGGGGTCTCCTCTTCCGGCTTCTTCCTCTGTTTCTTTGGTCTCGTCACCACTCTCTCTGCTTCTGGTCTTCCCCATGTTA…	30
Classical AGP	Bra040224	BrAGP27	-	54.7619	+	21 and 22	+	+	+	-	-	A01	25760663	25761043	-	MF1	F	MASSLILTLISFISLSSLSSSLPTTNTIPSSPTIFPFEDQISPEIAPLLPSPAATSTQTVPSTNSPLPDPQNDDVMADPDPAFAPSAPPPASSLALPSSQAPGVVLSVVFAAVSCFSLRLLAVSAL	126	ATGGCTTCATCTTTAATCTTAACACTCATCAGTTTCATCTCTCTCTCCTCACTTTCCTCCTCTTTGCCGACGACAAATACAATCCCATCTTCTCCAACAATCTTTCCCTTTGAAGACCAGATCTCGCCGGAGATAGCTCCTCTCCTCCCTTCTCCCGCCGCCACCTCCACTCAAACCGTCCCTTCAACTAATTCACCCCTTCCGGATCCTCAAAACGATGACGTTATGGCCGATCCTGATCCAGCCTTTGCTCCCTCCGCTCCCCCGCCGGCTTCTTCTCTTGCTCTTCCGTCTTCTCAAGCTCCCGGAGTTGTCCTCTCCGTTGTTTTCGCTGCCGTGTCTTGTTTCTCGCTCCGGCTTCTTGCTGTTTCAGCTTTGTAA	30.1587
Classical AGP	Bra032796	BrAGP50.1	-	46.2185	+	23 and 24	+	+	+	-	+	A09	23897708	23898067	+	LF	B	MGRQNVVVVFGLVFLAVLGLAAAASSPSPSASPSKAPSTSTPEVEAPVSEDTIGTTDDDAAASPGDDGVAVAGPLGSDSSYGSNGPSGSADSADSGAAALGVSAVVVGVTSIVGSFLFF	119	ATGGGTCGCCAAAACGTTGTTGTAGTTTTTGGCCTCGTGTTCTTGGCCGTCCTTGGCCTCGCCGCAGCTGCCTCCTCTCCGTCTCCTTCAGCGTCACCTTCCAAAGCTCCATCTACTTCCACACCTGAGGTCGAAGCTCCAGTGTCCGAGGACACCATTGGAACCACCGACGACGATGCAGCTGCTTCTCCTGGTGATGATGGCGTAGCTGTGGCTGGTCCTCTAGGAAGTGACTCCTCCTACGGTAGCAATGGACCTTCAGGCTCTGCCGATTCTGCTGACAGCGGCGCGGCGGCTCTTGGAGTCTCTGCGGTCGTTGTGGGTGTTACATCCATCGTCGGTTCTTTCTTGTTTTTCTGA	27.7311
Classical AGP	Bra010966	BrAGP50.2	-	47.8632	+	23 and 24	+	+	+	-	+	A08	16535252	16535605	+	MF1	B	MGRQNVFVVFGLVFLAVLGLAAAASSPSPSSSPSKAPSTPTTDVEAPVPEDTIGPTDDDAAASPGDGDVAVAGPLGSDSSYGSIAPSGPAADSGAAALGVSAVVVGVTSIAGSFLFL	117	ATGGGTCGCCAAAACGTTTTCGTAGTGTTTGGCCTCGTGTTCTTGGCCGTTCTTGGCCTCGCCGCAGCTGCCTCCTCTCCATCTCCTTCATCGTCACCCTCCAAAGCTCCTTCTACTCCCACAACCGATGTCGAAGCTCCAGTGCCCGAGGACACCATTGGACCCACCGACGACGATGCAGCTGCTTCTCCTGGTGATGGTGACGTGGCTGTGGCTGGTCCTCTAGGAAGTGACTCCTCATACGGTAGTATTGCACCTTCGGGCCCAGCTGCTGACAGCGGTGCGGCGGCTCTTGGTGTCTCTGCGGTCGTCGTTGGTGTTACATCCATCGCCGGTTCTTTCTTGTTTCTCTGA	29.0598
Classical AGP	Bra012505	BrAGP50.3	-	47.0588	+	23 and 24	+	+	+	-	+	A07	9357006	9357365	+	MF2	B	MGRQNAVVVFGLVFLAILGLAAAASSPSPSASPSKAPAATVTDVEAPVSEDTIGTTDDDAAASPGDGDVAVAGPLGSDSSYGSNGPSPSTDAADSGAVALGVSAVFVGVASIAGSFLFL	119	ATGGGTCGCCAAAACGCTGTCGTAGTTTTTGGCCTTGTGTTCTTGGCCATCCTTGGCCTCGCCGCAGCTGCCTCCTCTCCGTCTCCTTCAGCGTCACCCTCCAAAGCTCCGGCTGCTACCGTAACCGATGTCGAAGCTCCAGTGAGCGAGGACACCATTGGAACCACCGATGACGATGCAGCTGCTTCTCCAGGTGATGGTGACGTAGCTGTGGCTGGTCCTCTAGGAAGTGACTCCTCCTACGGTAGTAATGGACCTTCACCTTCTACTGATGCTGCTGACAGCGGCGCGGTTGCTCTTGGCGTCTCTGCGGTCTTCGTTGGTGTTGCATCCATCGCCGGTTCTTTCTTGTTTCTCTGA	26.0504
Classical AGP candidate	Bra027649	BrAGP52	-	46.4286	-	-	+	-	-	+	-	A09	7565147	7566507	-	MF2	D	MQAPTFARPDVGVSPPKNPFGSYLHPAFGGRHPSNLFGPNPQTTIPVSGRSPSWTGVETEQGSRYPRYAPTPDFDSSGGPAKLVMSISASNSHGHKSHEELRWEDYKKGDKGGFGWFPAAHTSPFSSPTVSPSLFASPSIPHRRPQMRTVVQPHGDMTCFPFGYTFPTSVQRPHEPAAVSSPAFGCTACGATSSSSPSGHVGLNGTSTNPPSAAASLPGLFYSTYGSCPLLFGTPNIAAYGATTAPTVQAYAVIFGTKFTPQGATATPAVQLYPMMFGTPNLAAQGTATTPAVQAYPMMFGTHNLAAQGITTTPAAQPYPMMFGTQNLAAQGSATAPAVQHPTMFGTPNLGAQGTTATPAVQPYPTMFGVTQATTTPAAQPSYPMMFGTPNLGAQGITP…	420	ATGCAAGCTCCTACTTTTGCCAGACCTGATGTTGGTGTCTCTCCACCAAAAAATCCATTCGGAAGCTATTTGCATCCAGCGTTTGGTGGTAGACATCCCTCTAACCTTTTTGGACCAAACCCACAAACTACTATACCAGTGTCTGGTCGTAGTCCATCTTGGACTGGTGTAGAAACTGAACAAGGTAGTAGGTATCCTCGTTATGCACCTACACCAGATTTTGACTCTTCTGGAGGTCCAGCCAAGCTGGTGATGTCCATATCTGCTTCCAACTCACATGGACATAAAAGTCATGAAGAACTGAGGTGGGAAGATTACAAAAAGGGAGACAAAGGTGGGTTTGGCTGGTTTCCTGCTGCTCATACATCTCCCTTTTCCTCACCAACGGTATCACCGTCG…	35.9524
Classical AGP candidate	Bra027648	BrAGP53	-	46.4401	-	-	+	-	-	+	-	A09	7569800	7571827	-	MF2	D	MKIGVSEPERCGCDTCVQHRTFITQETEPSKVNGLSVLVSSGLFEALGSTSDQSSGTETPPLAPPPPELAQSVDDAHGDASSKSSPVQTIFSFPPVVSSQPARDLVPTGSLPGPFIGFPSPFPASGPSISSSSSQASVTNLVGSRLSRWEPPVQAPPFSSTASTSSTLASLVTPWGSVQAPVQASAPNTASAFPPPFSYPGGGGGLARPGLSQIVSSPFGPTHNFGVCASRTTPKDPFPGFSVDYLPRGPFGPNPQTTTLLSDGGTEQGSKYPRYAPTPDFDSSGGPAKLVMSITASNSHGHKSHEELRWEDYKNGDKKGAVGSFPPHAHKPRKESRWEDYRNGDKGGFDHSPSLFALPSIPHRRPQMRTIVQPHGDMSSFPFGYNTPTAFQSPHELVG…	618	ATGAAGATTGGTGTTTCTGAGCCAGAGCGATGCGGTTGCGACACGTGTGTCCAGCATCGCACTTTCATTACTCAAGAAACCGAACCGAGCAAAGTGAATGGCTTATCGGTTCTTGTTAGTTCCGGACTATTTGAAGCTCTTGGTTCCACCTCAGATCAGAGTTCCGGAACAGAGACTCCACCACTCGCTCCTCCTCCTCCTGAACTAGCGCAGTCTGTTGATGATGCTCATGGCGATGCATCCTCGAAATCATCTCCAGTTCAAACCATATTCAGTTTCCCTCCTGTTGTTAGTTCCCAACCAGCGCGAGATCTTGTTCCCACCGGTTCATTGCCAGGTCCTTTTATTGGTTTTCCATCTCCCTTTCCTGCTTCCGGACCATCTATATCCTCCTCGTCA…	34.1424
Classical AGP	Bra011948	BrAGP54.1	-	52.5641	+	25 and 26	+	-	-	-	+	A07	13271320	13272024	+	LF	I	MATAKKLCFIVILSLCLLNVEFSRAQEDSPSPATSPEREAPAHSPLPPPSSSSPESHSSPSPSPSRSPSPSPSRSPSPSPSPSPSPSPSPEAVPLPPPASSPDSPPPSPQQEPPSPSPSSSSSSPTPEPAPAPAPSDDDADDDAEEETENFPSPAPSPAPAEEGDPEDIKASEDGEFEQDGDEDRGMSGWKKAGIAIGGIVGVGAIAIGALVYKKRKDNLARARYTYFNQSEFL	234	ATGGCCACGGCTAAAAAGCTATGTTTCATTGTCATTCTATCATTGTGTCTCCTAAATGTGGAATTCTCACGTGCACAGGAGGACTCTCCATCACCTGCTACCTCACCGGAACGTGAGGCACCAGCACATTCTCCTCTTCCACCACCGTCTTCTTCTTCACCAGAATCACATTCCTCTCCCTCACCATCTCCATCACGGTCACCGTCACCATCTCCATCACGGTCACCGTCTCCATCTCCATCACCATCACCATCACCATCACCATCACCAGAAGCGGTTCCCCTTCCGCCACCAGCTTCATCACCAGATTCTCCACCACCATCTCCTCAGCAGGAACCTCCTTCCCCATCTCCATCATCATCATCTTCTTCTCCAACTCCTGAACCAGCACCTGCTCCT…	30.7692
Classical AGP candidate	Bra035700	BrAGP54.2	-	44.086	+	21 and 22	+	-	-	+	+	A04	12800779	12801339	+	MF1	I	MTMAKRLCFIVILSMCLLTSAEESPSPAISPGRDSPLPPESHSSPSPPEADSLPPPASSPRHEPLADSPPPPPPQPSPSPSTEPAPVPTPSKDDSHEDSEPETEYFPSPTPSPAAEERKPDDIKASEDGDEFEKEEESGMSGLEKAGIAIGAILGVGAIVMGAIVYKKRRDNLTRARYTYFQGEFL	186	ATGACGATGGCGAAAAGGCTCTGTTTCATTGTTATTCTATCAATGTGTCTTCTCACGAGCGCTGAGGAGTCTCCCTCTCCGGCTATCTCGCCAGGACGTGATTCTCCTCTGCCACCGGAATCACATTCATCTCCGTCACCACCAGAAGCGGATTCCCTTCCGCCACCAGCTTCATCACCAAGACATGAGCCCCTAGCGGATTCTCCTCCACCACCTCCTCCTCAACCGTCACCATCTCCATCTACTGAACCAGCGCCGGTTCCTACTCCGTCAAAGGACGATTCCCATGAGGATTCAGAGCCGGAGACAGAGTATTTCCCTTCTCCGACGCCGTCTCCTGCGGCAGAAGAGCGAAAACCAGACGATATCAAAGCAAGCGAGGATGGTGATGAGTTCGAG…	32.2581
Classical AGP candidate	Bra038294	BrAGP57	-	43.4524	+	19 and 20	+	-	-	+	+	A06	11252043	11252549	-	LF	M	MKLGIIIAALLMLLVLVSGEISTKSSPAPAPDLPADAVDSPPIHAPTPELGSPPSVNSPSPAESPINYSSPPEPEHSPSASPPMPDDHSAPSPPSPSPEASDVNHSDITGVEEKKSSGGGGMSGGTKAGVAFGTIAAVCVVGLAGFVYKKRQDNIRRSRYGYAARDIL	168	ATGAAGCTCGGAATCATCATTGCGGCTCTTCTAATGCTGCTGGTTCTCGTCTCCGGCGAGATTTCGACTAAATCCTCACCTGCTCCAGCACCGGATCTACCCGCCGACGCTGTAGATTCACCTCCGATTCACGCACCTACTCCGGAACTTGGATCTCCTCCGTCTGTTAACTCGCCTTCACCGGCGGAATCTCCGATTAACTACTCTTCTCCACCGGAACCTGAACACTCTCCGTCAGCCTCTCCGCCGATGCCCGATGATCATTCAGCTCCCTCCCCTCCGTCTCCGTCTCCCGAAGCTAGCGATGTAAACCACAGCGACATTACTGGAGTCGAAGAGAAGAAATCATCCGGAGGCGGCGGAATGAGCGGCGGGACGAAGGCTGGGGTGGCGTTTGGG…	31.5476
Classical AGP	Bra028633	BrAGP59	-	53.0435	+	22 and 23	+	+	+	-	+	A02	1377952	1378299	+	MF2	R	MSISKVLGFLILSCLVIASAMAQSPSPAPFIGGGRRVISPSPSKTPTPESSVASPPSLPQADSPSIDSAAVTPSSISDSPSEAPAPSQQSSAVSNQYTVFAGSIAVILYAAVLAF	115	ATGTCGATCTCGAAAGTCCTAGGGTTTCTGATTCTCAGCTGTCTAGTGATCGCTTCAGCGATGGCTCAGTCTCCTTCTCCAGCTCCGTTCATAGGCGGAGGAAGGCGAGTTATCTCTCCTTCTCCGTCTAAAACACCGACACCAGAATCCTCCGTCGCGTCTCCTCCATCACTACCTCAAGCGGATTCTCCTTCCATCGATTCCGCAGCAGTGACTCCGTCTTCCATATCAGACTCGCCATCAGAAGCTCCTGCTCCATCACAGCAGAGCAGCGCCGTTTCCAACCAATACACTGTTTTCGCTGGATCCATCGCCGTTATTCTATACGCTGCCGTTTTGGCTTTCTAA	28.6957
Classical AGP	Bra035584	BrAGP60	-	60.472	+	22 and 23	+	+	+	-	-	A02	6390798	6391817	-	MF2	W	MNRFVVLSLIVFSLSISGNVLADNAPVQSPRLAEKQPPPASPPLHSPAKPRRSYSPAKSPSLSRTPTLLPPAAHFPMTPATSPVKSIVLTPTSSHVSSPTAATHAKAPRSSPRKSPVLSPTIAAPPRSPVFSPATSRGTSRSIATPVKSPVFAPVTSPRSSRTIATPAKSPVSSPTIASPSATPPVLSRTTASPLQPPVFAPATSPVSSPSAATSPVSSPTTNPVKSPIAAPVTSPTASIVTPDTAPATQSPSADAPETSAPVTTPGIPSMPSTPANAPEIFPYGRRPVSSSAPATADLAPETAAVPAGEKSASNSVQHDVLCALLILGASLVLLEKRV	339	ATGAATCGTTTTGTCGTACTTTCTTTAATTGTTTTCTCACTTTCTATTTCTGGTAACGTACTAGCCGACAATGCACCCGTTCAATCGCCCAGACTCGCTGAGAAACAACCTCCTCCGGCGAGTCCTCCGCTGCACTCCCCTGCGAAACCACGTCGCAGTTATTCTCCAGCGAAGTCCCCGAGTTTATCTCGAACACCCACTTTACTTCCTCCGGCCGCACATTTTCCGATGACACCTGCGACGTCTCCGGTGAAATCTATTGTTTTGACGCCGACGAGTTCCCATGTTTCCTCTCCGACAGCCGCGACTCATGCGAAAGCCCCTCGCTCTTCTCCTAGAAAGTCTCCTGTTTTGTCTCCGACTATTGCAGCTCCACCGAGATCCCCTGTTTTTTCTCCG…	41.2979
Classical AGP	Bra036401	BrAGP61	-	69.5906	+	20 and 21	+	+	+	-	-	A07	4507845	4510317	+	LF	H	MARQFAVVAICIVLIASVGGQAPSSPPTTTPAPPTTTTPPPAATPPPVSAPPPVTTSPPPATPPPVSTPPPVASPPPATPPPVASPPPVATPPPAPLASPPAQVPAAAPTTKPDAPSSSPLSSPPSPATDAPGPSTTSLSPGPSTDSNDQNGASKMVSSLVLGSVLVWFMI	171	ATGGCTCGACAATTTGCTGTTGTTGCGATCTGTATCGTCCTCATCGCCAGCGTTGGAGGTCAAGCTCCGTCTTCACCACCAACCACCACACCAGCACCACCGACTACAACAACTCCGCCACCAGCAGCCACTCCTCCTCCTGTCTCAGCTCCTCCACCAGTAACAACTTCTCCTCCTCCGGCTACTCCTCCTCCAGTCTCTACACCTCCCCCAGTCGCTTCTCCACCTCCAGCAACTCCTCCTCCCGTCGCTTCTCCTCCTCCCGTTGCTACTCCTCCTCCAGCTCCTCTTGCATCTCCTCCCGCTCAGGTTCCGGCTGCAGCTCCAACTACGAAGCCAGACGCTCCTTCTTCATCTCCGTTGTCTAGCCCACCTTCCCCAGCTACTGATGCTCCCGGA…	52.0468
Lys-rich AGP	Bra039184	BrAGP17	-	67.8689	+	22 and 23	+	-	+	-	-	A09	33169055	33170180	-	LF	I	MDLKFLLTVTLIVTFFAGDVDGQSPAVSPTSSPSISPPQKPISTAPAISPASLSPISTAPAISTASPSPISTAPAISPASPSPISTAPAISTASPSPISTAPAISPASPSPISTAPAISPASPSPISTPTAAPARAPAASPSIKAPKSSALAPAKTPAASPSSIEAPSSSVPMTSPPSQTPEPSPTPKVSPPALSPEADSTPTPSPETDSPSAPVAAPSAHAPAPAPSKHKKTKKTKKHKNAPAPAPAPELLSPPEPSAEAPGPSDAFAPDTTDDQSGVERTTVMPNVVVGAVATTAWALLALAY	305	ATGGATCTCAAATTTCTCTTAACGGTTACACTAATCGTCACTTTCTTCGCCGGTGACGTTGATGGCCAATCTCCGGCAGTTTCTCCGACCAGTTCTCCTTCTATATCTCCTCCTCAAAAGCCTATATCCACAGCTCCCGCCATTTCTCCTGCTTCTCTGTCGCCGATATCAACAGCTCCCGCCATTTCTACTGCCTCTCCGTCGCCGATATCCACAGCTCCCGCCATTTCTCCTGCTTCTCCGTCGCCCATATCTACAGCTCCCGCCATTTCTACTGCCTCTCCGTCGCCGATATCCACAGCTCCCGCCATTTCTCCTGCCTCTCCGTCGCCGATATCCACAGCTCCCGCCATTTCTCCTGCTTCTCCGTCGCCGATATCCACTCCCACAGCAGCTCCG…	40.3279
Lys-rich AGP	Bra011767	BrAGP18.1	-	61.7978	+	21 and 22	+	+	+	+	-	A01	664334	665011	+	LF	U	MERNVLLTVTLICIVVAGVGGQSPASSPTKSPDAPSTPTTSPSSPPVEAPKSPSPVTSSPPPASVPESAPPSPPPKASAPVRSPPASVPEAATPPAPVADAPAPSKGKKHQNATAPAPELDSPPSPPMEAPGPSSDAVSPGPATSANEKSGAESTSVLRNLAAVGAAATAWAVLVMAF	178	ATGGAACGTAATGTCCTCCTAACGGTTACATTGATCTGCATTGTCGTCGCCGGTGTCGGTGGCCAATCTCCGGCTTCCTCTCCGACTAAATCTCCCGACGCTCCTTCTACTCCAACTACTTCTCCCTCCTCCCCACCCGTGGAAGCACCGAAATCTCCATCTCCTGTTACCTCGTCTCCGCCGCCAGCTTCTGTTCCCGAGAGCGCTCCTCCGTCACCTCCACCAAAGGCTTCAGCTCCGGTGAGATCTCCACCGGCTTCAGTACCCGAAGCTGCTACACCTCCAGCTCCGGTAGCCGATGCACCGGCTCCAAGCAAGGGTAAGAAGCATCAAAACGCGACGGCTCCGGCTCCCGAACTTGACAGCCCACCTTCACCACCGATGGAAGCTCCTGGTCCT…	42.1348
Lys-rich AGP	Bra017823	BrAGP18.2	-	64.8515	+	21 and 22	+	+	+	-	-	A03	30757964	30758812	-	MF1	U	MERNSLLTVALLCIVVAGVGGQSPASSPTSSPAAPSAPTTSPANPPAATPSSPMAKTPASSPVEAPKSPAPVVSSPPPTPVPESSPPSPSPKASAPVSSPPAPTPEAVTPPAPVAAPAADVPAPAPKKHKKSKKHQAPAPAPELDSPPAPPTEAPGPSSEDASSPGPATSADDQSGAESTRVLRNVAVGAAATAWAVLVMAF	202	ATGGAACGTAACTCCCTCTTAACGGTTGCATTGCTCTGCATTGTCGTCGCCGGTGTCGGTGGCCAGTCTCCTGCCTCCTCTCCAACTAGCTCTCCCGCCGCTCCTTCTGCTCCAACTACTTCCCCTGCCAACCCTCCCGCCGCTACTCCTTCCTCTCCCATGGCTAAAACGCCTGCTTCTTCACCCGTGGAAGCACCTAAGTCTCCGGCTCCTGTAGTATCCTCTCCACCGCCGACACCAGTTCCCGAGAGCTCTCCACCGTCTCCTTCACCCAAGGCTTCCGCTCCGGTGAGCTCTCCACCGGCTCCAACACCAGAAGCAGTTACTCCTCCTGCTCCAGTAGCCGCTCCAGCCGCTGATGTACCGGCTCCGGCTCCAAAAAAGCATAAGAAGTCCAAG…	43.0693
Non-classical AGP	Bra040103	BrAGP58.1	-	56.2963	-	-	+	-	-	+	-	A01	10419279	10423799	-	LF	U	MVLVSFSLAQSPMMAPSGSMSMPPMPSGGSPMPMTTPPPMPMMTPPPMPMAPPPMPMAPSPMTPMSPSTTPMGPSPASVPDMASPPMPAMESAPSPGPMPPTMASPDSGAFNELLTRILEVNSELNPTRLLAMLN	135	ATGGTTTTAGTTTCTTTTTCATTAGCTCAGTCCCCCATGATGGCTCCTTCTGGCTCAATGTCCATGCCACCAATGCCTAGCGGCGGCTCTCCGATGCCAATGACGACTCCACCTCCTATGCCGATGATGACTCCACCTCCTATGCCCATGGCTCCACCACCAATGCCCATGGCTCCATCACCTATGACGCCAATGAGTCCATCAACTACTCCTATGGGCCCAAGCCCCGCATCAGTCCCTGACATGGCTTCCCCACCGATGCCGGCAATGGAATCTGCTCCTTCTCCGGGACCCATGCCACCAACAATGGCCTCCCCGGATTCAGGAGCTTTCAATGAACTTCTCACTCGCATTTTGGAGGTTAATAGTGAGCTGAATCCAACTAGGTTGTTGGCAATG…	37.037
Non-classical AGP	Bra021074	BrAGP58.2	-	57.6923	-	-	+	+	-	-	-	A08	9239276	9239668	+	MF2	U	MMAPSGSMSMPPMPSGGSPMPMMTPPPMPMMAPPPMAMAPPPMPMTPPPMPMAPMPMAPSSSPMSPPTTMAPSPETVPDMASPPMMPGMDSSPSPGPMPPAMASPDSGAFNVRNDVVAISFLVAAHLLLV	130	ATGATGGCTCCTTCTGGCTCCATGTCCATGCCGCCAATGCCTAGCGGCGGCTCTCCAATGCCAATGATGACTCCACCACCTATGCCAATGATGGCTCCACCACCTATGGCTATGGCTCCACCACCTATGCCTATGACTCCACCACCAATGCCCATGGCTCCGATGCCAATGGCTCCATCTTCAAGTCCAATGAGCCCACCAACTACTATGGCCCCAAGTCCAGAAACAGTCCCTGATATGGCTTCGCCACCGATGATGCCGGGAATGGATTCTTCTCCTTCTCCGGGACCCATGCCACCGGCAATGGCCTCTCCAGATTCCGGAGCATTCAATGTAAGAAACGACGTCGTAGCAATTTCGTTCCTTGTTGCAGCTCATTTGCTCCTAGTTTGA	38.4615
AGP candidate	Bra017334	/	-	46.6102	+	23 and 24	+	+	+	-	+	A09	14763301	14763657	+	MF2	L	MARLHLVLLLLLLVAVSAVLVSAAEKPPSATTAEAPAATTPTDVAEVPAGDANTIGTTDDDAAATPGDDDVAVAGPIGSDSSYANYPPAQETSGSCVTCTIGFALISAATVGSLFLIF	118	ATGGCGCGCCTTCACCTAGTTCTCCTCCTCCTCCTTTTGGTTGCCGTCTCCGCGGTGTTGGTATCAGCGGCTGAGAAACCACCATCGGCGACCACGGCCGAAGCTCCCGCCGCAACAACTCCAACCGATGTAGCGGAGGTTCCAGCTGGAGACGCCAACACCATCGGAACAACCGACGACGATGCAGCTGCTACTCCGGGAGATGACGACGTAGCAGTAGCAGGTCCTATCGGAAGCGATTCTTCATACGCAAACTATCCGCCGGCTCAAGAAACTTCCGGAAGCTGTGTCACATGCACGATTGGCTTTGCTCTTATCTCTGCTGCGACGGTTGGTTCGCTCTTCTTAATTTTCTGA	32.2034
AGP candidate	Bra025183	/	-	47.4227	+	20 and 21	+	+	+	-	+	A06	21836619	21836912	-	LF	L	MARLHVALLLLLFVAVAVSAVDKPSTITSGAPATAPTNVATAATPGAVAGSMGSDSSNANYPPPQPPSGNDATATVGFAYFVAAAMVGSFFFLRDLI	97	ATGGCGCGCCTTCACGTAGCTCTCCTCCTCCTCCTCTTTGTCGCCGTGGCTGTCTCAGCTGTTGATAAACCCTCGACGATCACCTCTGGAGCCCCCGCAACAGCTCCGACCAATGTAGCTACAGCTGCTACTCCCGGAGCAGTCGCTGGATCAATGGGAAGCGATTCTTCGAACGCAAACTATCCGCCACCTCAACCACCTTCCGGAAACGACGCTACCGCCACGGTTGGATTCGCTTATTTTGTAGCTGCTGCGATGGTTGGATCGTTCTTCTTTTTACGAGATTTGATTTGA	30.9278
AGP candidate	Bra036348	/	-	46.6102	+	22 and 23	+	-	+	-	+	A02	21283896	21284252	+	MF1	L	MARLHVALLLLFIAVSTAIVSATDKPSVTTAGPPTSTTPTSGDVEAAEAPGDNNPIGTTDDDAPGTPGDDDVAVAGPIGSETSYANYPPPQQTSGSGVTAMIGFVSVAATTVGSFFFF	118	ATGGCGCGCCTTCACGTAGCTCTCCTTCTTCTCTTCATTGCCGTCTCCACCGCCATCGTATCAGCTACCGATAAACCGTCGGTAACCACCGCTGGACCTCCTACCTCAACAACTCCGACCAGTGGAGATGTCGAGGCAGCAGAGGCTCCAGGAGACAACAACCCCATCGGAACAACCGACGATGATGCACCTGGTACTCCCGGAGATGATGATGTGGCAGTCGCCGGACCTATCGGAAGCGAAACTTCGTACGCAAACTATCCGCCGCCTCAGCAAACTTCCGGCAGTGGCGTCACCGCTATGATTGGATTCGTTTCTGTCGCTGCTACGACGGTTGGATCGTTCTTCTTTTTCTGA	35.5932
AGP candidate	Bra006652	/	-	40.4412	+	19 and 20	+	-	-	-	+	A03	4487477	4487887	+	MF1	W	MMKISFIIIVLLTVGIVSGKISTKKVSPAPSPSPYSYAPQSETRMSPSPSPSASPTTMPPGYIHGPPSLSPEESDLKYKDGSGTERESSSGGGKKAGIAVGAIAAASMVGVAGYVLKKRRENIRRSRYEYAATEIF	136	ATGATGAAGATCAGTTTCATAATCATAGTTCTGTTAACGGTAGGAATAGTATCCGGTAAGATATCAACTAAAAAAGTTTCACCAGCTCCATCTCCATCTCCGTATTCGTATGCACCTCAATCAGAAACCAGAATGTCTCCATCTCCTTCACCATCGGCCTCTCCAACAACGATGCCTCCCGGTTACATTCACGGGCCACCGTCTCTGTCACCGGAAGAAAGTGATCTCAAATACAAAGACGGTAGTGGAACAGAGAGGGAAAGTTCCTCAGGAGGCGGAAAGAAGGCTGGAATCGCGGTTGGAGCGATTGCAGCAGCGAGTATGGTTGGCGTCGCAGGGTACGTGTTGAAGAAACGGCGAGAGAACATTCGTCGATCACGATATGAATACGCCGCCACT…	33.8235
AGP candidate	Bra016670	/	-	34.71	-	-	+	-	-	+	-	A08	18733276	18733788	-	MF1	A	MLFDLDMTHSSYFYVSSLRLHCMPLRLPFSDLRSLPNATSLPTLLPSHHLRLTRPSSSSNDSISLDGVPILLPGLFYGEQLAVHGLAGLISLTNLSSPELSVDLPPPVVDSPAESPYYSRFSLAPQPYDYFLGLSPAEAPRVGEFSPSPWGEETIVGDEGDPFDWWRNRF	170	ATGCTCTTCGATCTCGACATGACTCACTCTTCCTACTTCTACGTTTCCAGCCTCCGCCTCCACTGCATGCCCCTCCGCCTCCCGTTCTCCGATCTCCGATCTCTCCCGAACGCCACCTCTCTCCCGACGCTTCTTCCCTCTCACCACCTCCGACTCACTAGACCTTCTTCCTCCTCAAACGATTCCATTTCTCTCGACGGTGTTCCCATTCTCCTCCCTGGTTTGTTCTACGGCGAACAACTCGCCGTACACGGCCTCGCCGGTCTCATTTCCCTCACAAACCTTTCGTCTCCCGAACTCTCCGTCGATTTACCTCCTCCCGTGGTTGATTCGCCGGCAGAGTCACCGTATTATTCAAGATTCTCGCTGGCACCGCAGCCTTACGACTACTTTCTCGGT…	25.2941
AGP candidate	Bra009904	/	-	13.3333	-	-	-	-	-	+	-	A06	18604114	18604522	+	LF	Q	MWWVVHGSTNKRNLHRDCENKSICDLGKDLDEILKGRLETIEEEPEAEERERLGESQKPMLVKAKMKVEKCKTIVKAKMKSGKVFYMLCIIGLASRRGFNDLVLH	105	ATGTGGTGGGTTGTACATGGAAGCACCAACAAGAGGAACTTACACCGCGATTGTGAGAACAAGAGTATATGTGACTTGGGGAAAGACTTGGATGAGATACTAAAGGGGAGGCTAGAGACGATAGAGGAGGAACCAGAAGCAGAAGAGCGAGAGCGGTTAGGAGAATCGCAGAAGCCAATGTTGGTTAAGGCTAAGATGAAAGTGGAGAAGTGCAAGACAATAGTAAAAGCTAAAATGAAAAGTGGGAAAGTGTTTTACATGTTGTGTATTATTGGTTTAGCCTCTAGACGAGGTTTTAATGATCTTGTTCTTCACTAA	29.5238
AGP candidate	Bra020531	/	-	23.0241	-	-	-	-	-	+	-	A02	24194351	24196842	+	MF1	Q	MLQIIGKTRSRSACRYQKLSHHYEKATTRAIRHHEGKKIEGRSKGFRLNRPRKLVLKALVLPRRKMWWIVHGRKNKRNLHRDFENKSICDLGKDLEDILKGRLETIEEEPEAEEREWLGESHKPMLVKAKMKVEKGKAIVKAKVKSALFLFSLLTILATTVTEPRPTPILRHDNQSSDLFSAISDMRRESYYDLSQESLETFILRHRIPAWLGINHMLRFPNKTLVPCSIPDKMFTITKSGGSGLFVNNARIVSPNICQNSRISCHGVSNIITFIEASFSKGMLVSLSLGT	291	ATGCTACAGATTATTGGTAAGACCCGGTCAAGATCAGCATGCCGCTACCAGAAGCTAAGTCATCATTACGAGAAGGCTACCACAAGAGCTATACGACATCACGAGGGGAAGAAAATAGAGGGTAGGTCAAAAGGGTTTAGACTAAACCGACCAAGGAAGCTGGTTCTTAAGGCACTTGTTTTGCCAAGAAGGAAGATGTGGTGGATTGTTCATGGAAGGAAGAACAAGAGGAACTTACACCGCGATTTTGAGAATAAGAGTATATGTGACTTGGGGAAAGACTTGGAGGATATACTAAAGGGGAGACTAGAGACTATAGAGGAGGAACCTGAAGCGGAAGAGCGAGAGTGGTTAGGAGAATCTCATAAGCCAATGTTGGTTAAGGCTAAGATGAAAGTG…	26.1168
AGP candidate	Bra039868	/	-	35.6522	+	23 and 24	-	+	+	+	+	A08	6193436	6194128	-	MF1	B	MATSSHLLLIFLITTVSFLTPAAFPPSITPQDQQHADRIIQAMIGAGEFRDWAADFLSAVDDQFGIPLSATIFIPSDFDAAGITSSSGGGATNPGRLSVAYHIVPQRLSFADLRILQPLSRLPTLLPGNSIVITNNSVSDFTVDGVLVSEPDLFLSSSIAIHGVASPLDFSRYGDFENGGDTALADSLRPLSQNRRRRRPEFNKNRTSASVSIAHLSTCSFLLPLALALF	230	ATGGCCACCTCAAGCCATCTCCTCCTCATCTTCCTCATCACCACCGTCTCATTTCTCACTCCCGCCGCTTTCCCTCCGTCAATCACGCCGCAAGATCAGCAACACGCAGACAGAATCATCCAAGCCATGATCGGAGCCGGCGAATTCCGCGACTGGGCCGCCGATTTCCTCTCCGCCGTCGACGACCAATTCGGAATCCCTCTCTCCGCCACTATCTTCATCCCCAGCGACTTTGACGCCGCCGGCATCACCTCCTCTAGCGGCGGCGGCGCAACCAACCCCGGTCGTCTCTCCGTCGCTTACCACATCGTTCCTCAGCGTCTCTCCTTCGCCGACCTCCGCATCTTGCAACCTCTCTCTCGCCTCCCGACTCTCCTCCCCGGAAACTCGATCGTCATC…	19.5652
AGP candidate	Bra027712	/	-	27.8308	+	22 and 23	-	-	-	-	+	A09	7167981	7170182	+	MF2	D	MGMMSLSSVTVLVMILLVQVSSTQYKVGDLDSWGIPTDAKVYIHIHVDSPHLLWVLPYSCGFATSPMGASIFMWIRHISYGCFHIHVDSPHLLWVLPYSCGFATSPMGASIFMWIRHISYGCFHIHVDSPHLLWVLPYSCGFATSPMGASIFMWIRHISYGCFHIHVDSPHLLWVLPYSCGFATSPMGASIFMWIRHISYGCFHIHVDSPHLLWVLPYSCGFATSPMGASIFMWIRHISYGCFHIHVDSPHLLWVLPYSCGFATSPMGASIFMWIRHISYGCFHIHVDSPHLLWVLPYSCGFATSPMGASIFMWIRHISYGCFHIHVDSPHLLWVLPYSCGFATSPMGASIFMWIRHISYGCFHIHVDSPHLLWVLPYSCGFATSPMGASIFMWIRHIS…	733	ATGGGAATGATGAGTTTGAGCAGCGTAACGGTTTTGGTGATGATACTGCTAGTGCAAGTGTCTTCGACGCAGTACAAAGTTGGGGACTTGGACTCATGGGGTATCCCGACTGATGCTAAAGTATACATCCATATTCATGTGGATTCGCCACATCTCCTATGGGTGCTTCCATATTCATGTGGATTCGCCACATCTCCTATGGGTGCTTCCATATTCATGTGGATTCGCCACATCTCCTATGGGTGCTTCCATATTCATGTGGATTCGCCACATCTCCTATGGGTGCTTCCATATTCATGTGGATTCGCCACATCTCCTATGGGTGCTTCCATATTCATGTGGATTCGCCACATCTCCTATGGGTGCTTCCATATTCATGTGGATTCGCCACATCTCCTA…	26.3302
AGP candidate	Bra002463	/	-	38.7755	+	26 and 27	+	-	-	+	+	A10	9448529	9448972	-	LF	W	MTHLTHSLPFFFSCLSMLLCLSTAGSRPAHGPAYLNPYAFSPEAYDFFHPKASLPNNIPPRDSPSSSSLSPSPSPSKASNVETDTQGSKFSSEEHTNESIREEEGRGETVGIVLGVSFAAFVLMGAYFVIKKRRANRTRTIVIQSNA	147	ATGACACACCTAACTCATTCTTTGCCCTTCTTCTTCTCCTGCTTGTCTATGCTTCTATGTTTGTCCACTGCAGGAAGCAGACCTGCTCATGGTCCAGCTTATCTAAACCCCTATGCTTTCTCTCCCGAAGCTTACGATTTCTTTCACCCAAAAGCATCACTTCCTAACAATATTCCACCAAGAGACTCGCCTTCTTCGTCTTCACTTTCACCTTCACCATCACCTTCAAAGGCCTCTAATGTAGAAACAGATACACAAGGAAGTAAATTTTCATCAGAAGAGCACACGAATGAGAGTATCAGAGAAGAAGAAGGACGAGGAGAAACCGTTGGAATAGTGTTAGGCGTTTCTTTCGCGGCTTTTGTTTTGATGGGAGCTTACTTTGTGATCAAGAAACGA…	27.2109
AGP candidate	Bra015269	/	-	25.9091	+	26 and 27	+	-	-	-	-	A10	2317193	2317855	+	LF	A	MASFAVKLTFCFLVAALCFIGENVEAREGKLFFSKFTHVDRPNNKEVALTSAPAPGLAQANGRLGDGPFGPGSGMIPQTKESWPVSSTTTDEEFEKLMATFEEEKNNNQLPEEFEKEEESRESEDLSEKKDKYNNNGYTYTTNNYDENRRGYGNEEERQGTSDTRFAENSKYFSDESRRGYENAPSRRYESARGNDHPYEFDTMEEYYKSLEGSHEEFEP	220	ATGGCTTCATTTGCTGTCAAGTTAACATTTTGCTTCCTTGTTGCTGCTCTTTGCTTCATTGGAGAAAATGTTGAAGCTAGAGAAGGTAAGCTCTTCTTTAGCAAGTTTACTCACGTAGATCGTCCTAACAACAAAGAGGTAGCTCTAACCTCAGCTCCCGCTCCGGGCCTAGCACAAGCCAATGGAAGACTCGGTGACGGGCCTTTCGGGCCAGGTTCAGGTATGATTCCTCAAACCAAAGAGTCGTGGCCGGTCTCATCTACGACCACAGACGAGGAGTTTGAGAAATTGATGGCTACATTTGAAGAAGAAAAGAACAACAACCAATTACCGGAAGAGTTTGAGAAGGAAGAAGAGTCCCGAGAATCAGAAGATCTTAGTGAGAAAAAGGACAAGTAC…	25.9091
AGP candidate	Bra030543	/	-	21.3793	-	-	-	-	-	-	-	A08	20626972	20627409	+	MF1	A	MIPQTKKESWPVSSTTTDEEFEKLMATFDQEKSNNQLPEEFEEEEESQEDLSEQKDKYNNNGYTYTTNNYNDNRRGYGNEEERQGMSDTRFMENGKYFYDTRGRSSEYMPSRRYESARGNDHPNEFETMEEYYKSLEGGQEEFEP	145	ATGATTCCTCAAACCAAAAAAGAGTCATGGCCGGTTTCATCGACCACCACAGACGAAGAGTTTGAGAAATTGATGGCTACATTTGACCAAGAAAAGAGCAACAACCAATTACCTGAGGAGTTTGAGGAGGAAGAAGAGTCCCAAGAAGATCTTAGTGAGCAAAAGGATAAGTACAACAATAATGGATACACTTACACTACCAATAATTATAATGATAATAGGAGAGGTTACGGTAATGAAGAAGAGAGACAAGGTATGAGTGATACAAGGTTCATGGAGAACGGTAAGTACTTCTACGACACAAGAGGTAGGAGCTCCGAATATATGCCTAGTCGCAGGTACGAGAGTGCTCGAGGAAATGATCATCCCAACGAGTTTGAAACTATGGAGGAATACTAC…	25.5172
AGP candidate	Bra009850	/	-	27.4463	+	26 and 27	+	-	-	+	+	A06	18286750	18288009	+	LF	Q	MRIFQPTLLSFAATIILFYISPVATASYSGSRQLLYVRDDPITIPPYFVFENVRLERAYVALQAWKRTMISDPWNLTLNWFGPRVCDYNGVVCSESLDDPSINKTVSGVDLNHGDIAGHLPEELGLLTDIALFHVNSNRFCGTLPLGFSQLSLLFELDLSNNRFAGKFPELVIGLPKLKYLDLRYNEFEGGLPESLFEKDLDALFLNSNRFTSKIPVNMGSSPVSVLVLASNRFDGCIPTSFSKMGKTLNEIILMDNGLQSCLPNDMGLLQNVTVLDISYNSLVGELPESMGQMESLEVLNVERNMFSGVIPEEICLLKNLREFIYGSNYFTGEPPTCRYLETYNSTMNCLKDVKVQRSATECKVFLSKPVDCDSYKCSPVTSSCVCPGHLSPPPPQIS…	419	ATGAGGATCTTTCAACCGACCCTATTATCGTTCGCCGCGACCATCATCTTATTTTACATATCGCCCGTCGCAACCGCTTCTTATAGTGGGTCCCGGCAACTTCTTTACGTCCGAGACGACCCAATAACGATACCTCCATACTTCGTCTTCGAAAACGTACGGCTCGAGAGAGCTTACGTGGCGTTACAAGCGTGGAAGCGGACCATGATCTCTGACCCGTGGAATCTAACGTTAAACTGGTTCGGACCCCGTGTGTGCGACTACAACGGAGTGGTATGCTCTGAATCCCTCGACGACCCTTCCATCAACAAAACTGTCTCCGGCGTCGATCTGAACCATGGAGATATCGCCGGTCATCTTCCGGAAGAGCTTGGTCTCCTCACAGACATTGCTCTGTTT…	30.3103
AG-peptide	Bra038390	BrAGP10.1	-	61.7284	+	21 and 22	+	-	-	-	+	A09	15473032	15473277	+	LF	P	MASKSIVVFLLLALIASSVIAQAPGPSPTRSPLPATPPISQPPRTAAPTPSRVTPTAAPTSPPVGSPTSTFASLFVRDSAD	81	ATGGCCTCAAAATCCATCGTCGTTTTCCTCCTCCTCGCTCTCATAGCTTCATCAGTAATAGCTCAGGCTCCGGGACCATCTCCAACAAGATCTCCTCTTCCCGCCACTCCTCCAATATCACAGCCTCCAAGAACCGCCGCACCAACTCCATCACGCGTCACTCCCACGGCAGCTCCCACCTCCCCTCCGGTTGGTTCACCCACCTCCACCTTCGCTTCACTGTTTGTACGAGATTCAGCTGATTAG	39.5062
AG-peptide	Bra027425	BrAGP12.1	-	44.2623	+	27 and 28	+	+	+	-	+	A05	21561672	21561857	-	LF	F	MESMKMKLMVVLMVAIVAFSAVGKAAAQTTESPAPSPTSDATMFVPALFASVVALASGFLF	61	ATGGAGTCAATGAAGATGAAGCTTATGGTGGTGTTGATGGTGGCTATTGTGGCTTTCTCAGCCGTAGGAAAGGCGGCGGCTCAGACGACAGAGTCTCCAGCTCCAAGTCCTACTTCTGATGCCACTATGTTCGTCCCGGCATTGTTTGCATCTGTTGTTGCTTTGGCATCTGGGTTTCTCTTCTAA	31.1475
AG-peptide	Bra039397	BrAGP12.2	-	46.7742	+	27 and 28	+	+	+	-	+	Scaffold000164	275021	275209	-	MF1	F	MESMKMKLMVVLTVAIVAFSAVGKVAAQTAESPAPSPTSDAAAMFVPALFASVAALASGFLF	62	ATGGAGTCAATGAAGATGAAGCTTATGGTGGTGTTGACGGTGGCTATTGTGGCTTTCTCAGCCGTAGGAAAGGTGGCGGCTCAGACAGCAGAGTCTCCAGCTCCAAGTCCTACTTCCGATGCTGCAGCGATGTTTGTCCCAGCATTGTTTGCATCTGTTGCTGCTTTGGCATCTGGGTTTCTCTTTTAA	29.0323
AG-peptide	Bra026448	BrAGP13.1	-	45.7627	+	27 and 28	+	+	+	-	+	A01	9051957	9052136	-	LF	U	MDAMKMRLFEAVLVAMMAFSALQHAAAVEAPAPSPTSDASLSIPAFVATVATLAFGFLF	59	ATGGATGCAATGAAGATGAGACTCTTTGAGGCTGTCTTGGTGGCTATGATGGCTTTCTCTGCTCTGCAACATGCAGCCGCCGTGGAGGCTCCAGCTCCGAGCCCTACCTCTGACGCTTCCTTGTCTATCCCTGCTTTTGTCGCTACCGTAGCCACTCTGGCGTTTGGGTTTCTATTCTGA	22.0339
AG-peptide	Bra019114	BrAGP13.2	-	42.3729	+	27 and 28	+	+	+	-	+	A03	26310413	26310592	-	MF1	U	MEAMKMKLFVAVLVVGMAFSAMQQAAAVEAPAPSPTSDASLSIPTFVATVVTMAFGFLF	59	ATGGAGGCAATGAAGATGAAACTCTTTGTGGCTGTTTTAGTGGTCGGGATGGCCTTCTCTGCCATGCAACAGGCTGCCGCCGTGGAGGCTCCGGCTCCGAGCCCTACCTCTGATGCTTCTTTGTCTATCCCCACTTTTGTCGCTACCGTAGTCACTATGGCATTTGGGTTTCTCTTCTAA	30.5085
AG-peptide	Bra002808	BrAGP14	-	43.3333	+	28 and 29	+	+	+	-	+	A10	7509824	7510006	+	LF	W	MVAMKMKLFVAVLVAMIAFSAVQQSAAAVDAPAPSPTSDASSFIPTIFTSISVLVVGLLF	60	ATGGTGGCAATGAAGATGAAGCTTTTCGTGGCGGTTTTGGTTGCAATGATAGCTTTCTCTGCGGTTCAGCAATCGGCTGCAGCGGTTGACGCTCCTGCACCGAGTCCTACCTCCGATGCATCCTCGTTTATCCCTACTATCTTCACCTCCATATCGGTTTTGGTCGTTGGATTACTCTTTTGA	30
AG-peptide	Bra008940	BrAGP15.1	-	53.125	+	25 and 26	+	+	+	-	+	A10	13302100	13302294	-	LF	R	MAFSKSSVVALVAVIVSVVATVASAQVEAPAPSPTSGSAAFSPSIVSAGVAAVAALVFGSALRI	64	ATGGCGTTCTCAAAGTCTTCCGTCGTTGCTCTCGTCGCGGTGATCGTCTCCGTCGTAGCTACCGTCGCTTCCGCTCAAGTCGAGGCTCCAGCCCCAAGCCCTACGTCCGGATCTGCTGCTTTCTCGCCGTCGATCGTTTCAGCTGGAGTTGCAGCCGTCGCAGCTCTTGTTTTCGGGTCTGCTCTTAGGATCTAA	31.25
AG-peptide	Bra006115	BrAGP15.2	-	53.125	+	27 and 28	+	+	+	-	+	A03	2082667	2082861	+	MF1	R	MAISKASVVALVAVIVSVVATVASAQAESPAPSPTSGSGAFSPSIVSAGVAAVAALVFGSALRI	64	ATGGCGATCTCAAAGGCCTCCGTTGTTGCTCTCGTCGCGGTGATCGTCTCCGTCGTTGCTACCGTCGCTTCAGCTCAGGCTGAGTCTCCGGCGCCAAGCCCCACTTCTGGATCTGGTGCCTTCTCGCCGTCCATCGTGTCAGCTGGCGTTGCAGCCGTCGCGGCTCTTGTGTTCGGCTCTGCTCTTCGGATCTAA	29.6875
AG-peptide	Bra023339	BrAGP15.3	-	51.5625	+	25 and 26	+	+	+	-	+	A02	1894277	1894471	+	MF2	R	MAISKATVVALVAVIVSVVATVASAQVEAPAPSPTSGSGAFSPSIVSAGVAAVAALVLGSALRI	64	ATGGCGATCTCTAAGGCTACCGTTGTTGCTCTCGTCGCGGTGATTGTCTCCGTCGTCGCTACCGTCGCTTCGGCTCAGGTTGAGGCGCCTGCTCCGAGTCCTACTTCTGGATCTGGTGCGTTCTCGCCGTCGATCGTGTCAGCTGGTGTTGCGGCCGTAGCGGCTCTTGTTTTGGGATCTGCTCTTAGGATCTAA	32.8125
AG-peptide	Bra004546	BrAGP16.1	-	42.4658	+	26 and 27	+	-	+	-	+	A05	742942	743312	+	LF	J	MASRNSVAGFALFTFVFAVFSSLAGAQTLAPAPAPTSDGTSIDQGIAYLLMVVALVLTYLIHPLDASSSLSFF	73	ATGGCGTCGAGAAACTCCGTAGCCGGATTCGCGTTATTCACATTCGTATTCGCCGTCTTCTCGTCTCTCGCCGGCGCTCAAACCCTAGCTCCCGCTCCTGCTCCCACCAGTGATGGGACATCGATAGATCAAGGGATAGCGTATTTGCTAATGGTGGTGGCGCTCGTGCTCACTTACCTAATCCATCCTCTCGATGCATCTTCTTCCCTCAGCTTCTTCTGA	23.2877
AG-peptide	Bra000419	BrAGP16.2	-	42.4658	+	26 and 27	+	-	+	-	+	A03	11036525	11036839	-	MF2	J	MASRSYVAGFALFTFVFAVVSSLAGAQSLAPAPAPTSDGTSIDQGIAYLLMVVALVLTYLIHPLDASSSYSFF	73	ATGGCGTCAAGGAGTTACGTAGCTGGTTTCGCGTTATTCACATTTGTTTTCGCCGTCGTCTCTTCTCTCGCCGGCGCTCAATCCCTAGCTCCCGCTCCTGCTCCCACCAGTGATGGGACATCGATAGATCAAGGGATTGCGTATCTGCTAATGGTGGTGGCATTGGTGCTGACATACCTCATTCATCCTCTTGATGCATCCTCTTCCTACAGCTTCTTCTGA	26.0274
AG-peptide	Bra014427	BrAGP20	-	39.7059	+	24 and 25	+	+	+	-	+	A04	588655	588950	+	MF1	N	MSLRNYAAVIALIVFAVVSPLAGAQSLAPAPSPTSDGTSIDQGIAYLLMVVALVLTYIIHPLDASSFF	68	ATGTCGTTGAGGAATTACGCTGCCGTTATCGCCCTGATCGTTTTCGCCGTCGTGTCTCCTCTCGCCGGCGCTCAGTCCCTAGCTCCTGCTCCTTCTCCCACAAGCGACGGAACATCGATTGATCAAGGAATAGCGTATTTGCTAATGGTGGTGGCTTTGGTGCTGACGTATATCATTCATCCCCTTGATGCATCTTCTTTCTTCTGA	26.4706
AG-peptide	Bra037993	BrAGP21.1	-	45.7627	+	25 and 26	+	+	+	-	+	A06	243382	243561	+	LF	C	MEAKKMMVVFMIVAVAFSAVGQAAAATVEAPAPSPTSDAAMFVPALFASVVALASGLLF	59	ATGGAGGCAAAGAAGATGATGGTTGTTTTCATGATCGTTGCTGTGGCTTTCTCAGCCGTCGGACAAGCGGCGGCTGCCACAGTGGAAGCTCCAGCTCCAAGCCCAACATCTGATGCTGCTATGTTCGTACCAGCATTGTTTGCTTCTGTTGTTGCTTTGGCATCTGGTCTTCTCTTTTGA	28.8136
AG-peptide	Bra011914	BrAGP21.2	-	45.7627	+	25 and 26	+	+	+	-	+	A07	13612368	13612547	+	MF2	C	MEAMKMMVVFMVVAVAFSAIGQATAATVEAPAPSPTSDAAMFVPALFASVVALASGLLF	59	ATGGAGGCAATGAAGATGATGGTTGTTTTCATGGTCGTTGCGGTGGCTTTCTCAGCCATAGGACAAGCGACGGCCGCCACCGTGGAAGCTCCGGCTCCAAGCCCAACTTCTGATGCTGCCATGTTCGTACCGGCATTGTTTGCATCTGTTGTCGCTTTGGCATCTGGTCTTCTCTTTTGA	28.8136
AG-peptide	Bra030868	BrAGP21.3	-	46.5517	+	24 and 25	+	+	+	-	+	A08	393552	393728	+	MF1	C	MAMKMMVVFMVVAVAFSAVGQAAAATVEAPAPSPTSDAAMFVPALFASVVALASGLLF	58	ATGGCAATGAAGATGATGGTCGTTTTCATGGTCGTTGCAGTGGCTTTCTCAGCTGTAGGACAAGCAGCTGCCGCCACCGTAGAAGCTCCCGCTCCAAGTCCAACTTCGGATGCTGCCATGTTCGTACCAGCATTGTTTGCATCCGTTGTTGCTTTGGCATCTGGTCTTCTCTTTTGA	29.3103
AG-peptide	Bra003071	BrAGP22.1	-	38.0952	+	27 and 28	+	+	+	-	+	A10	5523246	5523550	+	LF	W	MASLKFPLEILAVFVIISVILLPIAHAQSPSPAPAPTSDGTSIDQGVAYVLMMVALALTYFIH	63	ATGGCGTCTCTAAAATTTCCATTGGAGATTCTCGCCGTCTTCGTCATTATCTCCGTGATTCTCTTGCCGATTGCTCATGCGCAATCACCTTCGCCTGCTCCTGCACCCACCAGCGATGGAACATCGATAGATCAGGGGGTAGCATATGTTCTAATGATGGTGGCTTTGGCGTTGACTTATTTCATCCATTAA	28.5714
AG-peptide	Bra029086	BrAGP22.2	-	38.0952	+	27 and 28	+	+	+	-	+	A03	6292405	6292671	-	MF1	W	MASLKFPLEILAVFVIISVILLPVAHAQSPSPAPAPTSDGTTIDQGIAVVLMMVALALTYFIH	63	ATGGCGTCCTTGAAGTTTCCGTTGGAGATTCTTGCCGTCTTCGTCATCATCTCGGTGATTCTCTTGCCGGTTGCTCATGCGCAATCACCTTCGCCAGCTCCCGCACCAACCAGCGACGGAACAACGATAGATCAGGGGATAGCGGTTGTTCTAATGATGGTGGCTTTGGCGTTGACTTATTTCATTCACTGA	30.1587
AG-peptide	Bra022641	BrAGP22.3	-	38.0952	+	27 and 28	+	+	+	-	+	A02	7318669	7318951	-	MF2	W	MASLKFPLEILAVFVIISVILLPIAHAQSPSPAPAPTSDGTSIDQGVAYVLMMVALALTYFIH	63	ATGGCGTCCCTGAAATTTCCTTTGGAGATTCTCGCCGTCTTCGTCATCATCTCCGTGATTCTCTTGCCGATTGCTCATGCACAATCACCTTCGCCAGCTCCAGCACCCACTAGCGATGGAACATCGATAGATCAGGGGGTAGCGTATGTTCTAATGATGGTGGCTTTGGCGTTGACTTATTTCATTCATTGA	28.5714
AG-peptide	Bra007349	BrAGP23.1	-	45.9016	+	22 and 23	+	+	+	-	+	A09	30272425	30272610	+	LF	N	MEMKKIACGVIFAAVSMTAVMAVEEAAAPAPGPASAASAALPALGSLVGASLVSLFSYYMH	61	ATGGAGATGAAGAAGATCGCTTGCGGTGTGATTTTCGCTGCTGTTTCCATGACCGCCGTCATGGCTGTGGAGGAAGCCGCAGCTCCAGCACCAGGACCCGCATCCGCCGCCTCGGCTGCATTGCCGGCTCTTGGCTCTCTTGTTGGAGCTTCCCTTGTGTCCCTCTTCAGCTACTACATGCACTAA	26.2295
AG-peptide	Bra014611	BrAGP23.2	-	44.2623	+	22 and 23	+	+	+	-	+	A04	1745145	1745330	-	MF1	N	MEMKKIACGVLFAAASMTAVMAIEEAGAPAPGPASAASVALPALGSLVGASLVSLFSYYMH	61	ATGGAGATGAAGAAGATCGCTTGCGGTGTGCTTTTCGCTGCTGCCTCTATGACCGCTGTCATGGCTATTGAGGAAGCCGGAGCTCCTGCACCAGGACCCGCTTCTGCCGCCTCGGTTGCCCTCCCGGCTCTTGGCTCTTTGGTTGGGGCTTCCCTTGTGTCCCTCTTCAGCTACTACATGCATTAA	24.5902
AG-peptide	Bra003296	BrAGP23.3	-	42.623	+	22 and 23	+	+	+	-	+	A07	15746084	15746269	+	MF2	N	MEMKKIACGVLFVAASMTAVMAIEEAGAPAPGPASAASVALPALGSLVGASLVSLFSYYLH	61	ATGGAGATGAAGAAGATCGCTTGCGGTGTGCTTTTTGTTGCTGCCTCCATGACTGCTGTCATGGCTATTGAGGAAGCTGGAGCTCCGGCACCAGGACCCGCATCCGCCGCCTCGGTTGCATTGCCGGCTCTTGGCTCGTTGGTTGGTGCTTCGCTTGTGTCCCTATTCAGCTACTACTTGCACTAA	26.2295
AG-peptide	Bra025551	BrAGP24	-	37.3134	+	24 and 25	+	+	+	-	+	A04	8292481	8292684	+	LF	S	MMMKKMFVQIAVFCLLATIAAVSGHEGHVHSPAPAPGPATNSAVVPTTNMFTGLAFAAVALVLGLNH	67	ATGATGATGAAGAAGATGTTTGTTCAGATCGCAGTGTTTTGTCTATTGGCTACGATCGCAGCCGTCTCCGGCCACGAAGGTCACGTTCACAGCCCGGCTCCGGCACCGGGACCGGCAACTAACTCAGCTGTCGTTCCAACCACCAACATGTTCACCGGATTGGCTTTTGCTGCCGTAGCGCTTGTTCTTGGTCTCAACCACTGA	31.3433
AG-peptide	Bra031236	BrAGP40.1	-	45.3125	+	25 and 26	+	+	+	-	+	A05	17482095	17482289	+	LF	F	MEMNNVNKFFVALFVSAVLMSSATSATMESPAPAPGTSSATVAFPVVVSIVAASLSAFLVILLQ	64	ATGGAAATGAACAACGTCAACAAGTTCTTTGTTGCTCTCTTTGTTTCGGCTGTGTTAATGAGCTCAGCCACCTCGGCTACCATGGAGTCTCCAGCACCAGCACCAGGTACTTCCTCCGCTACCGTGGCTTTTCCGGTGGTTGTCTCCATCGTTGCTGCATCACTCTCCGCCTTCTTGGTTATTCTCTTGCAGTAA	29.6875
AG-peptide	Bra023919	BrAGP40.2	-	46.875	+	25 and 26	+	+	+	-	+	A01	20192694	20192888	+	MF1	F	MAMKNINNFFVALFVSVVLVSSATAATMESPAPAPGASSATVAFPVVGSIVAASLSAFLALLLQ	64	ATGGCAATGAAGAATATCAACAACTTCTTTGTCGCCCTCTTTGTCTCGGTTGTGCTAGTGAGCTCAGCCACAGCGGCTACCATGGAGTCTCCAGCACCAGCACCAGGTGCTTCCTCTGCCACCGTGGCTTTTCCGGTGGTTGGCTCCATCGTTGCTGCATCACTCTCCGCCTTCTTGGCTCTTCTCTTGCAGTAA	26.5625
AG-peptide candidate	Bra030409	BrAGP42	-	29.8701	+	29 and 30	-	-	-	-	+	A05	11032907	11033212	-	MF2	C	MAAERSSSVILLSVLVLALVLSPILPCQAARAHLDVEGRMLLLLGAQRVPPPPPIRFCPACACCAHWRRQHIIIWVN	77	ATGGCAGCCGAGCGATCAAGCTCAGTCATCCTCCTCTCTGTTCTTGTACTTGCTTTGGTCCTGTCTCCAATCCTTCCATGTCAGGCAGCTCGAGCGCATCTAGATGTTGAAGGGCGTATGCTTCTCCTGCTGGGAGCACAACGAGTACCACCACCGCCACCAATTCGCTTCTGTCCTGCTTGTGCGTGTTGTGCACACTGGCGGAGGCAGCATATAATCATTTGGGTCAATTGA	25.974
AG-peptide	Bra016902	BrAGP43.1	-	44.2623	+	22 and 23	+	+	+	-	+	A04	17796965	17797150	+	MF1	J	MEMKKIACGVLFAAASMTAVMATEVGAPAPGPAASGASVAVPALGSLVGASLVSLFTYYLN	61	ATGGAGATGAAGAAGATTGCCTGCGGAGTTCTTTTCGCTGCTGCCTCCATGACCGCCGTCATGGCTACAGAGGTTGGAGCTCCTGCACCAGGACCCGCCGCAAGCGGAGCCTCCGTAGCCGTACCGGCTCTTGGCTCATTGGTTGGAGCTTCCCTTGTGTCTCTCTTCACCTACTACTTAAACTAA	31.1475
AG-peptide	Bra000244	BrAGP43.2	-	44.2623	+	22 and 23	+	+	+	-	+	A03	10135750	10135935	+	MF2	J	MEMKKIACGVLFAAASMTTVMATEVGAPAPGPAASGASVAVPALGSLVVASLVSLFTYYLN	61	ATGGAGATGAAGAAGATTGCCTGTGGAGTTCTTTTCGCTGCTGCTTCCATGACCACCGTCATGGCCACAGAGGTTGGAGCTCCGGCACCAGGACCTGCCGCAAGTGGAGCCTCCGTAGCCGTACCGGCTCTTGGCTCTTTGGTTGTAGCTTCCCTTGTGTCTCTCTTCACCTACTACTTAAACTAA	34.4262
AG-peptide	Bra000992	BrAGP44	-	38.8889	+	25 and 26	+	+	+	+	+	A03	14316470	14316742	-	MF2	F	MRYLVSFTLMICVLVLAMLIMVADSSYGEGGKKRAPPAMAPSPSPSSDGGHFGGPNKTLPPPPNAATFIVFPQLISATVATTVSVLVFIL	90	ATGAGATATTTGGTCTCCTTCACCTTAATGATTTGTGTTCTCGTCTTGGCCATGTTGATTATGGTTGCTGATTCTTCGTATGGTGAAGGAGGGAAAAAACGCGCTCCTCCAGCAATGGCTCCTTCACCATCACCAAGTAGTGACGGTGGTCACTTTGGTGGACCCAACAAAACTCTTCCACCACCTCCAAACGCAGCCACTTTCATCGTTTTCCCACAACTAATCTCCGCAACAGTGGCGACTACTGTTAGTGTCTTGGTTTTCATCTTGTAA	35.5556
AG-peptide	Bra008874	BrAGP45	-	46.0526	+	27 and 28	+	-	-	-	+	A10	13038783	13039013	+	LF	R	MRCSWPTRFTFLMVLTVVIAMIAVAYGYSSVSSSNHKFPHYKYKAPLPPTTYSPYRYFSPPPPPPVTDSDSAAYAQ	76	ATGAGATGTTCATGGCCGACACGCTTCACCTTCTTGATGGTCCTCACAGTCGTCATCGCCATGATTGCCGTGGCTTATGGATATTCATCTGTTTCTTCATCAAACCATAAGTTTCCTCATTACAAGTACAAAGCCCCACTTCCTCCAACGACTTATTCTCCTTACCGTTACTTCTCCCCGCCTCCACCTCCTCCGGTTACAGATTCAGATTCTGCAGCTTATGCTCAATGA	47.3684
AG-peptide	Bra008765	BrAGP46	-	44.5946	+	26 and 27	+	+	+	-	+	A10	12564887	12565111	+	LF	R	MAARSSLIRFAFVCIVLAVLVMTAESHNGVNHGPAKSPSSHDPKAHAPAPSAATFSAYPQLIATALVGALSFVF	74	ATGGCAGCAAGAAGTTCTTTGATCCGCTTTGCCTTCGTCTGCATTGTCTTGGCCGTCTTGGTCATGACTGCTGAGTCGCACAACGGAGTCAACCATGGTCCGGCTAAGTCTCCATCGTCCCATGATCCCAAGGCTCATGCTCCGGCACCAAGTGCTGCCACTTTCTCCGCCTATCCTCAGCTCATCGCCACCGCATTGGTCGGTGCCTTGTCCTTCGTCTTCTAA	27.027
AG-peptide	Bra023457	BrAGP47	-	44.1558	+	28 and 29	+	+	+	-	+	A02	2410708	2410941	-	MF2	R	MAARSSLVRFAFVCIVLAVLVMTAESHAGHHHGPAMAPGMAPMPHHHTPAPAPSGATFSAYPQLIATALVGALSFVF	77	ATGGCAGCAAGAAGTTCTTTGGTCCGCTTTGCCTTCGTCTGCATTGTCTTGGCCGTGTTGGTCATGACTGCCGAGTCACACGCCGGGCACCACCATGGTCCGGCTATGGCCCCTGGTATGGCTCCGATGCCACATCATCATACTCCGGCTCCGGCTCCAAGTGGTGCCACTTTCTCCGCATATCCTCAGCTCATCGCTACCGCGTTGGTCGGTGCTTTGTCTTTCGTATTCTGA	27.2727
AG-peptide candidate	Bra040832	/	-	53.9474	-	-	+	+	-	-	+	A05	16287683	16287913	-	LF	F	MSRGPATTPIVPEPTPAAQTPQSDATQPFTPTVDTAGPTAGDGGSTSRPSLTPSSAYALSPSLLFFGISLVVLKFY	76	ATGTCTCGAGGTCCAGCAACAACTCCAATTGTCCCAGAACCGACCCCAGCAGCTCAGACACCACAGTCCGATGCAACTCAGCCTTTTACACCAACCGTCGACACTGCGGGTCCTACGGCTGGCGACGGAGGAAGCACCAGTCGACCTTCTCTCACTCCTTCATCCGCCTACGCCCTCTCACCTTCGCTTCTCTTCTTTGGCATCAGCCTCGTAGTTCTCAAATTCTATTGA	39.4737
AG-peptide candidate	Bra008021	/	-	44.93	-	-	+	+	-	-	+	A02	11600151	11600360	+	MF1	E	MKLSVNVGSAASSDGCGDSGDSNTPRTTPSPTVEGRKAAPSAYATAMLKPFKALVVTCVVALLYALALS	69	ATGAAGCTCTCTGTGAACGTAGGTTCAGCGGCCTCTTCAGACGGTTGCGGTGATAGTGGTGACAGTAACACCCCCAGAACTACACCTTCTCCAACCGTAGAGGGCAGGAAGGCTGCTCCTTCCGCTTATGCCACTGCTATGTTAAAGCCGTTCAAAGCTTTGGTTGTGACTTGTGTAGTTGCATTATTATATGCTTTGGCTCTTTCTTAG	37.68
FLA	Bra002878	BrFLA3	FAS	34.27	+	27 and 28	+	+	+	+	-	A10	7072419	7074372	-	LF	W	MAKKMREVTISYILPILLLLLAVETHAHNVTRLLASHPSFSSFNHFLTQTHLAGEINRRTTITVLAVDNAAMSALTSKGYPISTVKNILSLHVLLDYFGAKKIHQIRDGSALAATLFQATGAAPGTTGFVNITDLRGGKVGLGPDGGDLSSFFVKSVEEVPYNISIIQISKVLPSETASAPTPAPAEMNLTGIMSAHGCKVFAETLLANPGASKTYQESVEGGMTVFCPGDDAMKGFLPKYKNLTAPKKEAFLDFLAVPTYYSMAMLKSNNGPMNTLATDGADKFELTVQNDGEKVTLRTRINTVQIVDTIIDEQPLAIYATDKVLLPKELFKASAVEAPAPAPAPEDGDVADSPKPAKGKGKGKKKKAAPSPDDSFGDSDSPAEGPDGDADDATADEA…	426	ATGGCGAAGAAGATGAGAGAAGTAACCATCTCCTACATTCTCCCTATCCTCCTCCTCCTCCTCGCCGTCGAAACACACGCGCACAACGTCACGCGCCTCTTAGCAAGCCACCCTTCTTTCTCCTCCTTCAACCACTTCCTCACCCAAACCCACCTCGCCGGCGAAATCAACCGGAGAACAACCATAACCGTCCTCGCCGTCGACAACGCCGCCATGTCCGCCTTAACCTCGAAAGGCTACCCAATCTCCACCGTCAAGAACATCCTCTCCCTCCACGTCCTCCTCGACTACTTCGGCGCCAAGAAAATCCACCAGATCCGCGACGGCTCAGCTCTCGCCGCCACTCTCTTCCAAGCCACCGGAGCTGCTCCGGGAACCACCGGATTCGTCAACATAACC…	30.9859
FLA	Bra028962	BrFLA23	FAS	30.35	+	27 and 28	+	-	-	+	-	A03	5619028	5619633	+	MF2	W	MAKEMRQVITSYILPILLLLLAVETHAHNVTLLLANHPSLSSFNHYLAQTHLADEINQRNTITVCAVDDGAMYDLTSKGYTISTLKNILSLHVLLDYFDARKRPQLPDGSALAATIFQATGAAPENTGFVKITNKRGGNIRFGLNGAGDVSSSFIKSIEQVPYDISIIQISGILLSDTVSAPTPVPAEMNLAEIMSARGRG	201	ATGGCCAAGGAGATGAGACAAGTAATCACCTCCTACATTCTCCCTATCCTCCTCCTCCTCCTCGCAGTCGAAACTCACGCACACAACGTCACGCTCCTCTTAGCAAACCACCCTTCTTTATCCTCCTTCAACCATTACCTAGCCCAAACTCACCTCGCCGACGAAATCAACCAGAGAAACACCATAACCGTCTGCGCCGTAGACGACGGCGCCATGTACGACTTAACCTCAAAAGGCTACACAATCTCCACTCTCAAAAACATCCTCTCCCTCCACGTCCTCCTCGATTACTTCGACGCCAGAAAACGCCCCCAGCTCCCCGACGGCTCAGCTCTCGCCGCAACTATCTTCCAAGCCACCGGAGCTGCTCCGGAAAACACCGGGTTCGTCAAGATAACG…	24.3781
FLA	Bra035589	BrFLA30	FAS	33.26	+	27 and 28	+	+	+	+	+	A02	6379957	6381841	+	MF1	W	MAKKMSTIITSSILLFLLLLLAVDTHAHNVTRLLANHPSFSSFNHLLTKTHLADEINRRTTITICAVNNAAMSALTSKGYTISTLKNILSLHVLLDYFGAKKLHQIGGGSALAATLFQATRAAPGTTGFVNITMLRGGKVGFRPDGGDMSSFFVKSIEEVPYNISVIQISRILPSDAASAPTTAPAEMNISGIMSAHGCKVFAETLLSNPGASKTYQESVEGGMTVFCPGDDAMKAFLPKYKNLTAPKKEAFLNFLAVPTYYSMAMLKSNNGPMNTLATDGANKFELTVQNDGEKVTLTTRINSVQIVNTLIDEQPLAIYATDKVLLPKELFKALAVEAPAPAPAPEDGDVADSPKPAKGKAKGKKKKKKKKKKKAAPSPDDSFGESDSPAEGPDGDAD…	433	ATGGCGAAGAAGATGAGTACAATAATCACCTCCAGCATTCTCCTCTTCCTCCTCCTCCTCCTCGCCGTCGACACACACGCGCACAACGTCACGCGCCTTTTAGCAAACCACCCTTCTTTCTCCTCCTTCAACCATCTCCTAACCAAAACTCACCTCGCCGACGAAATCAACCGGAGAACCACCATAACCATCTGCGCCGTCAACAACGCCGCCATGTCCGCCTTAACCTCCAAAGGCTACACCATCTCCACTCTCAAAAACATCCTCTCCCTCCACGTCCTCCTCGATTACTTCGGCGCCAAAAAACTCCACCAGATCGGCGGCGGCTCAGCTCTCGCCGCCACTCTCTTCCAAGCCACCAGAGCTGCTCCGGGAACCACGGGATTCGTCAATATAACG…	30.0231
FLA	Bra000566	BrFLA1	FAS	38.57	+	24 and 25	+	+	+	+	+	A03	11831366	11832208	+	MF2	I	MDLKASSSLLCLAILFGVSSIVSAVNITRALEKYPEFSTMVELFGKTELTPIINKRQTITVLALSNDAIGSISGRPEEELKNVLMNHVVLDYFDELKLKALKDRSTLLTTLYQSTGLGQQQNGFLNCTKTNGKIYFGSGVKGAPQTAEYITTVFRNPYNLSVIQISMPIVAPGLGSPVQVPPPPPMTPPPSPSPKKAAATPAPGPAEEEDYADSPPGAAPETAPASAPSEDGSPAPAPGNAGKKKMAAADEVEPPTSASNTGLSFGAVLVLGLVASFAGF	280	ATGGATCTCAAGGCTTCGTCTTCTCTCCTCTGTCTCGCCATCTTATTCGGTGTTTCTTCCATTGTATCAGCAGTTAACATAACCCGAGCACTCGAGAAATACCCTGAATTCAGCACCATGGTTGAGCTTTTCGGCAAGACCGAGCTCACCCCTATTATCAACAAACGTCAGACAATCACCGTGCTAGCTCTCAGCAACGATGCTATCGGTTCCATCTCTGGTAGACCTGAGGAGGAGCTCAAGAACGTTCTTATGAATCATGTAGTTCTTGACTACTTTGATGAGCTCAAGCTCAAGGCTCTAAAGGACAGGAGCACATTGCTCACTACCCTTTACCAATCTACCGGTTTGGGCCAGCAGCAAAACGGTTTCCTCAACTGCACCAAAACTAACGGAAAG…	33.5714
FLA	Bra007849	BrFLA11	FAS	38.57	+	24 and 25	+	+	+	+	-	A09	32761223	32762065	+	LF	I	MGLKASSSLLCLAILLGVSSIVSSVNITRALENYPEFSTMIELLAKTELTPIINKRQTITVLALSNDAIGSISGRPEEELKNILMNHVVLDYYDELKLKALKDKSTLLTTLYQSTGLGQQQNGFLNCSKANGKIVFGSAVKGAPLTAEYITTVFRNPFNLSVVQISMPIVAPGLGAPVKVPPPPPMTSPPAPAPKKAGATPAPGPAEEEDYADAPPGAAPETAPASAPSEDGSPAPAPENAGKKKMAAADEVEPPSSASNTGLRFGGALVLGFVASFSGF	280	ATGGGTCTCAAGGCCTCCTCTTCTCTCCTCTGTCTCGCCATTTTACTTGGTGTCTCCTCCATTGTATCATCCGTTAACATAACCCGAGCACTAGAGAATTACCCTGAGTTCAGCACTATGATCGAGCTTTTGGCCAAGACCGAGCTCACACCAATTATCAACAAACGTCAGACAATCACCGTTCTGGCTCTTAGCAACGATGCTATCGGTTCCATCTCTGGTAGACCCGAGGAGGAGCTCAAGAACATTCTTATGAACCATGTGGTTCTTGACTACTACGATGAGCTCAAGCTCAAGGCTCTCAAGGACAAGAGCACATTGCTCACTACCCTTTACCAATCCACCGGTTTAGGCCAGCAGCAAAACGGTTTCCTCAACTGCTCCAAAGCTAACGGAAAG…	31.7857
FLA	Bra032093	BrFLA25	FAS	39.65	+	24 and 25	+	+	+	+	-	A04	11322968	11323825	-	MF1	I	MCLKASSSLLSLTILLGVSSIVSAVNITRALDKYPEFSTMTELFAKTKLTPIINKRQTITLLALSNDAIGSISGRPEDELKNILMNHVVLDFYDGLKLKAIKDKSTMLTTLYQSTGLGQQQNGFLKCSKTNGKIYFGSAVKGAPQTAEYITTVFRNPFNLSIVQISMPIVAPGLGDPVEVPSTPPMSSPPAPSPKEAADAPAPGPAEEEGYADSPPGGAPETAPASAPSEDGSPAPAPGPGPENSGKKKKMAAADEAEPPTSASNTGLSFGAILVLSFVASFAGF	285	ATGTGTCTCAAGGCCTCTTCTTCTCTCCTCTCTCTCACCATCTTACTCGGTGTATCATCCATTGTATCAGCTGTTAACATAACCAGAGCACTCGATAAATACCCTGAATTCAGCACCATGACCGAACTTTTCGCCAAGACCAAGCTCACACCAATTATTAACAAACGTCAGACAATCACCTTGTTGGCTCTTAGCAACGATGCTATCGGTTCCATCTCTGGTCGACCCGAGGACGAGCTTAAGAACATTTTAATGAACCATGTGGTTCTTGACTTCTACGATGGGCTCAAGCTCAAGGCTATAAAGGACAAGAGCACAATGCTCACCACACTTTACCAATCCACCGGCTTAGGCCAACAACAAAACGGTTTTCTCAAGTGCAGCAAAACTAACGGAAAG…	31.5789
FLA	Bra018207	BrFLA34	FAS	33.63	-	-	+	-	-	+	-	A06	10766821	10767501	+	LF	M	MSPPPAGINLTQILINGHNFNVALSLLVASGVITELENDDHGAGITVFVPTDSAFSDLPENQNLQSLPADKKAIVLKFHVLNSYYTLGSLESITNPVNPTLATELMGAGSYTLNISRVNGSIVTINSGLVLALVTQTAFDQNPVSVFGVSKVLLPKELFPKSGQPVSTPATTTPPRQVSLSPEGSDDQPSRLVAPPGEVVSSSTVKRTRVFFYLCWCIAFWCAFLV	226	ATGTCTCCTCCTCCGGCGGGAATCAATTTGACTCAGATTCTAATCAACGGTCACAACTTCAACGTTGCTCTCTCCCTCCTCGTCGCTTCCGGGGTCATTACTGAATTAGAAAACGACGATCATGGCGCCGGAATCACCGTCTTTGTCCCCACGGATTCCGCTTTCTCCGATCTCCCTGAAAACCAGAACCTCCAGTCCTTGCCGGCGGATAAAAAAGCCATCGTCCTCAAATTCCATGTCCTCAATTCCTATTACACACTCGGTTCGCTCGAATCTATAACCAATCCGGTTAACCCGACATTAGCTACTGAGCTTATGGGAGCCGGTTCCTACACTCTCAACATTTCCCGGGTTAATGGATCCATCGTTACTATCAATTCGGGTTTGGTTTTAGCTCTT…	33.1858
FLA	Bra010241	BrFLA13	FAS	34.66	+	25 and 26	+	+	+	+	+	A08	12590324	12591157	+	MF2	U	MGLNASLCLFSLTFLLVFFSTVITADNITQAFEKYSNFSTMNDLLIKTKLTIPISKYLTITLLAVSNEAITPIINRSDVELKNILMNHVILDYYDEMKFNGMKEKSIMLTTLYQTTGLGEEMNGFLNCTKSKGRVYFGSGVKVSPLVAEYVKALYHNPYNMSIVQISMPIVAPGLSLAIFPPPPPPAPPAPAPSPMNAAKAPGPRPADEDNASDTDVPKDTPATETAEVDSPAPTPSADNEKIEAADKAGTSSFACKAGLSFDVVLLLLLFGSFAGL	277	ATGGGTCTCAATGCCTCCCTTTGTCTCTTCTCCCTCACCTTCTTACTCGTATTTTTCTCTACGGTCATTACAGCAGATAACATCACACAAGCTTTTGAGAAATACTCCAACTTCAGCACCATGAATGATCTCTTGATCAAAACCAAGCTCACTATACCCATAAGCAAATACCTGACCATAACCTTACTTGCTGTTAGCAATGAAGCCATCACCCCTATCATTAACAGATCCGACGTTGAGCTCAAGAACATTCTCATGAACCATGTCATTCTTGATTACTACGATGAGATGAAGTTTAATGGAATGAAGGAGAAGAGCATAATGCTCACTACCTTATACCAAACAACCGGTTTAGGTGAAGAGATGAATGGTTTCCTCAACTGTACCAAATCTAAAGGA…	32.852
FLA	Bra013197	BrFLA14	FAS	41.8	+	23 and 24	+	+	+	+	-	A03	19950394	19951164	+	LF	G	MAKMQFSIFIAVAFIVFSASTNAKTASPPAPMLPPTPAPAPAPHHVNLTELLSVAGPFHTFLDYLLSSGVIETFQSQANNTEEGVTIFVPKDDAFKAQKNPPLSNLTKDQLKQLLLSHALPHYYSLSEFKNLSQSGPVSTFAGGQYPLKFTDVSGTVRIETLWTRTKVSSSVFSTDPVAVYQVNRVLLPEAIFGTDVPPMPAPAPAPVVSSPSDSPSADSDEANASSPKSSHKNSAQTLALAPVAMVVSGLVALFL	256	ATGGCAAAGATGCAGTTTTCAATCTTTATCGCCGTCGCCTTCATCGTCTTCTCTGCATCAACAAACGCCAAAACCGCAAGCCCACCAGCTCCAATGCTACCACCGACACCAGCTCCAGCACCGGCCCCACACCACGTGAATCTCACCGAGCTTCTAAGCGTAGCTGGTCCCTTCCACACGTTCCTCGACTACCTCCTCTCGTCAGGAGTCATCGAAACGTTCCAAAGCCAAGCCAACAACACCGAGGAAGGCGTCACGATCTTCGTCCCAAAAGACGATGCCTTCAAGGCTCAGAAGAATCCTCCTCTCTCGAACCTCACCAAGGACCAGCTCAAGCAGCTTCTCCTCTCCCACGCTCTTCCTCACTACTACTCTCTTTCCGAGTTCAAGAACCTGAGC…	33.5938
FLA	Bra004915	BrFLA5	FAS	41.35	+	25 and 26	+	+	+	+	-	A05	2469637	2470887	-	LF	J	MAAPQTFSLLALTLSLLALASTVHSHNITQILADNPEYSSFNSYLSQTKLADEINSRSTITLLVLNNGAMASLAGKHPLSVIKNALSLLVLLDYYDPQKLHKISDGTVLTTTLYQTTGNAPGNLGFVNITDLKGGKVGFGSAASGSKLDSSYTKSVKQIPYNISVLEIDAPIISPGLLTAPAPSAAVSNLTGLLEKAGCKTFAGLLVSSGVLKTYESTIEKGLTVFAPNDEAFKDDDVPDLTKLTQAEVVSLLEYHALAEYKPKGSLKTNKNKISTLATNGAGKYDLTTSTSGDEVVLHTGIAPSRLADTVLDATPVVIFTVDKVLLPPELFGNATSPAPAPAPVTAPTPSPAEGPSPTAASPPAPPTDESPESSPSDSPVGSANSKSANAAVAVSSPS…	416	ATGGCGGCGCCTCAGACATTCTCTCTCCTAGCCCTCACTCTCTCTCTCCTCGCCCTCGCTTCCACCGTCCACAGCCACAACATCACCCAAATCCTCGCTGACAACCCGGAGTACTCCTCCTTCAACAGCTACCTCTCCCAAACCAAGCTCGCCGACGAAATCAACAGCCGCTCGACCATCACCCTCCTCGTCCTCAACAACGGCGCGATGGCTTCCCTCGCCGGGAAACACCCGCTCTCCGTCATCAAAAACGCTCTGAGCCTCCTCGTCCTCCTCGACTACTACGACCCCCAGAAGCTCCACAAGATCTCAGACGGCACAGTCCTCACCACCACGCTCTACCAAACCACCGGAAACGCTCCCGGAAACTTAGGCTTCGTCAACATCACCGACCTCAAG…	33.8942
FLA	Bra039335	BrFLA33	FAS	38.88	+	25 and 26	+	+	+	+	+	A04	18685966	18687195	-	MF1	J	MAPPQTFSLLAFTFSLLAISSTVGGYNITKILASYPDYSSFNSYLSQTKLAEEINTYPTITLLALNNDAMASFAGKRPLSVVKKALSLLTLLDYYDPESLHQISEGTTLSVTLYNNTAGNAPEYLGYVNITDLYGGQVAFGSAVSGSKLDSYFTKSIKQIPYDISVVEIDAPIIAPGILAASPANITVLLENAGCKTFAKMLAKSGVIKKYESVIKNGLTVFAPSDEAFKAKGVPDLTKLTRDEVVSLVEYHALAHYKPKGSLKSNKNKISTLATTGAGKFDLTTSTSGDDEVVLHTGIASSRLVHTVLDATPVVIFTVDNVLLPTELFGKSHSPAPAPVLSPAGGAPPAAASPSEPPTDESPKRSHTDSPTGLANSKSANAAVAVRSPSLFTALVTIA…	409	ATGGCGCCACCACAGACCTTCTCACTCCTCGCCTTCACTTTCTCCCTCCTCGCCATCTCTTCCACCGTAGGCGGCTACAACATTACTAAAATCCTCGCTAGCTACCCGGACTACTCCTCCTTCAACAGCTACCTCTCTCAAACGAAGCTCGCGGAAGAAATCAACACCTACCCGACGATCACCCTCCTCGCCCTCAACAACGACGCAATGGCTTCCTTCGCCGGAAAACGTCCCCTCTCCGTCGTCAAAAAAGCTCTAAGCCTCCTCACCCTCCTCGACTACTACGACCCCGAGAGCCTCCACCAAATCTCAGAAGGCACGACTCTCTCCGTCACACTCTACAACAACACCGCCGGAAACGCTCCCGAGTACCTAGGATACGTCAACATAACCGATCTT…	33.9853
FLA	Bra015274	BrFLA15	FAS	32.4	+	25 and 26	+	+	-	+	-	A10	2291280	2292032	+	LF	A	MAIARLTLAPLLLIAAVILSTETSAQPAAPAPGPAGPINLTAILEKGGQFTTFIHLLKITQVGEQVNIQVNSSSEGMTVFAPTDNAFQNLKAGTLNKLSADEQVKLILYHVSPKFYTLDDLLSVSNPVRTQASGRDNGVYGLNFTGEANQVNVSTGYVETRVSNALRSQRPLAVYVVDMVLLPGEMFGEHKLSPIAPAPKSPTTGVSDDDTKSNSSKKAAAPADKSASGERRVGLGFGFGLVVLCLKFLF	250	ATGGCTATCGCACGTCTAACTCTAGCTCCTCTCCTCCTCATCGCCGCCGTGATTCTCTCAACGGAGACATCAGCTCAGCCGGCAGCACCCGCTCCAGGCCCTGCTGGTCCTATAAACCTCACGGCAATCCTCGAAAAAGGCGGTCAATTCACTACCTTCATCCATCTTTTGAAAATCACTCAAGTTGGGGAACAAGTGAACATTCAAGTCAACAGTTCATCCGAAGGCATGACCGTGTTCGCGCCAACGGACAATGCTTTCCAAAACCTCAAGGCCGGAACTCTAAACAAGTTGAGCGCAGACGAACAAGTCAAACTCATTCTCTACCACGTTAGCCCTAAATTCTACACTTTGGACGATCTCCTCTCCGTAAGTAACCCGGTTAGGACTCAAGCTTCC…	30
FLA	Bra003432	BrFLA4	FAS	38.68	+	25 and 26	+	+	+	+	+	A07	16441389	16442663	-	MF2	N	MAASRVLCLLALTLSLFAVIYTVSGHNITQILSESPEYSSFNSYLSQTKLNDEINSRTTITILVLNNDVMSSLAGKHPLSVVKTALSLLVLLDYYDPLKLHKISQGTTLPTTLYQTTGRAAGNLGFVNVTDLKGGKVGFGSAAPGSKLGANYTKSVKQIPYNISVLEINAPIIAPGILTAPAPSNNMTELLEKAGCKIFASMLLSSGVVKTYESTVEKGLTVFAPSDEGFKAESAPDLTKLTQAEVVSLLEYHALAEYKPKGSLKINKNVISTLATNGAGKYDLTTSTSGDEVILHTGVGPSRVADTVVDETPLVVFKVDKVLLPIELFGKSPSPAPEPVSTPTPTPSAKSLSPTPTKSPSPRKEPSPVAASPPAPPVDEPSEEAPSDSPTSSENIRAK…	424	ATGGCGGCATCACGAGTTTTGTGTCTCCTTGCATTGACTCTATCTCTCTTCGCCGTCATTTACACCGTCTCCGGCCATAACATCACACAAATTCTCTCCGAATCGCCGGAATATTCCTCCTTCAACAGCTACCTTTCCCAAACAAAGCTCAACGACGAGATCAACAGCCGCACTACCATAACGATCCTTGTCCTCAACAATGACGTGATGTCTTCCCTCGCAGGAAAACATCCACTCTCCGTCGTCAAAACTGCTCTCAGCCTCCTCGTCCTCCTTGATTACTACGATCCCCTTAAGCTCCATAAGATCTCTCAAGGCACCACACTTCCCACCACGCTTTACCAAACAACCGGTCGAGCTGCCGGAAACCTAGGGTTCGTCAACGTCACTGATCTCAAA…	36.3208
FLA	Bra007569	BrFLA10	FAS	40.66	+	26 and 27	+	+	+	+	+	A09	31340467	31341738	-	LF	N	MASSSRALSLLAFTLLLLAVLSTVSGHNITQILSESPEYSSFNSYLSQTKLADEINSRTTITLLVLNNGAMSSLAGKHPLSVVKNALSLLVLLDYYDPVKLHKISQGTTLTTTLYQTTGNAPGNLGFVNITDLKGGKVGFGSAAPGSKLASTYTKLVKQIPYNISVLEIDAPIIAPGILTAPAPSADGLNNITGLLEKAGCKTFANLLVTSGVLKTYVSTVEKGLTVFAPSDEAFKAEGVPDLTKLTQAEVVSLLEYHALAEYKPKGSLKTNKEAISTLATNGAGKYDLTTSTSGDEVILHTGIGPSRLADTVGDETPVVIFTVDQVLLPTELFGKSPAPAPAPEPVSGPTPSPAKSPSPAEAPSPVAASPPAPPVDDSPEGAPSDSPTSSEDSNAKNA…	423	ATGGCTTCTTCATCACGTGCTCTCTCTCTCCTCGCATTCACTCTACTTCTCCTCGCCGTCCTTTCCACCGTCTCCGGCCACAACATCACCCAAATCCTCTCCGAATCACCTGAATACTCCTCCTTCAACAGCTACCTCTCCCAAACAAAGCTCGCCGACGAAATCAACAGCCGCACCACCATCACCCTCCTCGTCCTCAACAATGGCGCAATGTCTTCCCTCGCCGGAAAACACCCACTCTCCGTCGTCAAAAACGCCCTCAGCCTCCTCGTCCTCCTCGACTACTACGACCCCGTCAAGCTCCACAAGATCTCTCAAGGCACCACTCTCACCACCACGCTTTACCAAACCACCGGTAACGCTCCCGGAAACCTAGGCTTCGTCAACATCACCGATCTC…	34.7518
FLA	Bra005740	BrFLA6	FAS	39.09	+	24 and 25	+	-	+	+	+	A03	386139	386870	+	MF1	R	MAISRTFMSFNLFIFFLVIATTNGQAPAPTPSGPTNITAVLEKAGQYTMFIRLLKSTQAADQINTQLNSSSSQGLTVFAPTDNAFSSLKSGTLNSLSDQQKVQLVQFHVLPTLLTMPQFQTVSNPLRTQAGDGQSGKFPLNITSSGNQVNITTGVVSATVANSVYSDKQLAVYQVDQVLLPLAMFGSSSAAPAPAPEKGGSVTTGSASGSDGGGDSTDSSDAERIRYGIIATVAAIAASSLWI	243	ATGGCTATATCAAGAACATTCATGTCCTTTAATCTCTTCATCTTCTTCCTCGTTATTGCTACAACCAATGGTCAGGCTCCAGCTCCAACCCCTTCAGGTCCAACCAACATAACCGCAGTCCTAGAAAAAGCCGGTCAATACACAATGTTCATAAGACTCCTCAAGAGCACCCAAGCAGCAGACCAAATCAACACTCAGCTAAATTCTTCCTCGAGCCAAGGCCTAACCGTGTTTGCCCCGACCGATAACGCCTTTAGCAGCCTCAAATCCGGAACCTTAAACTCATTATCCGACCAGCAAAAAGTTCAGCTTGTTCAGTTCCATGTCCTTCCTACACTCTTAACCATGCCTCAGTTTCAAACTGTTAGTAACCCCTTACGCACGCAAGCTGGTGATGGA…	26.749
FLA	Bra028848	BrFLA22	FAS	37.45	+	24 and 25	+	+	+	+	-	A02	377419	378150	-	MF2	R	MATSRIFMSSNLFIFFLVMATTNGQAPAPTPSGPTNITAVLEKAGQYTMFIRLLKSTQAADQINTQLNSSSSQGLTVFAPTDNAFSSLKSGTLNSLSDQQKVQLVQFHVLPTLLTMPQFQTVSNPLRTQAGDGQNGKFPLNITSSGNQVNITTGVVSATVANSVYSDKQLAVYQVDQVLLPLAMFGSSSAPAPAPEKGGLVSKGSAPSGDDGGDSTDSSDTERIRYGLISTTMAAIAAYFLWI	243	ATGGCTACTTCAAGAATATTCATGTCCTCTAATCTATTCATTTTCTTCCTTGTCATGGCTACAACCAATGGTCAGGCTCCAGCACCAACTCCTTCAGGTCCAACCAACATAACCGCAGTCCTAGAAAAGGCTGGTCAATACACAATGTTCATAAGACTCCTCAAGAGCACACAAGCCGCAGACCAAATCAACACTCAGCTCAATTCTTCCTCGAGCCAAGGCTTAACCGTGTTTGCCCCAACCGATAACGCATTTAGCAGCCTCAAATCCGGAACCTTAAACTCGTTATCTGACCAGCAAAAGGTTCAGCTTGTTCAGTTCCATGTCCTTCCTACACTCTTGACCATGCCTCAGTTCCAAACCGTTAGTAACCCCTTACGCACGCAAGCTGGTGATGGA…	27.572
FLA	Bra006656	BrFLA9	FAS	34.62	+	25 and 26	+	-	-	+	-	A03	4497947	4499615	+	MF2	W	MENSPFFLLLSTVLLLLTATPGTHSQPAAAPAPPGPTNVTKILEKAGQFTVFIRLLKSTGVANQLYGQLNNSDNGITIFAPSDSSFSSLKAGTLNSLSDEQQVELVQFHVIPSYVSSSNFQTISNPLRTQAGDSAEGHFPLNITTSGNTVNITSGVTNTTVSGSVYSDGQLAVYQVDKVLLPQQVFDPRPPAPAPAPTVAKSKKKKEDGDSPDDDSPADASLALREVGSVRSAVLVCVITNNWGGHQSINDRNDVDGIEKAADSECGEGSSDSMVAWKEQPMEKKR	286	ATGGAGAATTCTCCCTTCTTCCTCCTCCTCTCCACCGTCCTCCTCCTCCTCACAGCCACTCCCGGAACCCACTCTCAGCCAGCCGCCGCTCCGGCTCCACCAGGACCCACAAACGTCACAAAAATCCTTGAAAAGGCAGGCCAATTCACAGTCTTCATCCGCCTACTCAAATCAACAGGCGTTGCTAACCAACTATACGGCCAGCTCAACAACTCCGACAACGGAATCACTATCTTCGCACCTAGCGACTCCTCCTTCTCCAGCCTCAAAGCCGGAACCCTAAACTCCTTATCCGACGAGCAACAAGTAGAGCTAGTTCAGTTTCATGTCATACCAAGTTACGTCTCTTCCTCAAACTTCCAAACCATCAGTAATCCTCTCCGGACGCAGGCCGGTGAC…	30.0699
FLA	Bra027531	BrFLA21	FAS	30.52	+	25 and 26	+	+	+	+	-	A09	11577525	11578274	+	MF2	V	MATIHLTLAPFLLLAAIFLSTEVTAQPAAPAPGPAGPINITAILEKGGQFVTFIRLLNTTQIGNQINIQVNSSSEGMTVFAPTDNAFQNLKPGTLNKLSPDDQVKLILYHVSPKFYTMDDLLSVSNPVRTQATGRDGGAVYGLNFTGQGNQVNVSTGIIETRVSNALRKERPLAVYVVDMVLLPEEMFGKHKISPVAPSPKSKSPAVSDDSDDSSKKAAVPSEKSGSGEMKVGLGFGLGLVMLYLKFIV	249	ATGGCAACCATTCATCTAACTCTAGCTCCTTTCCTCCTCCTCGCCGCCATCTTCCTCTCCACGGAGGTAACTGCTCAGCCCGCAGCTCCGGCTCCTGGCCCTGCCGGACCCATCAACATCACAGCTATCCTAGAAAAAGGCGGTCAGTTTGTTACTTTTATCCGTCTTTTAAACACAACTCAAATCGGAAACCAAATCAACATCCAAGTCAACAGTTCATCAGAAGGCATGACGGTATTCGCACCTACCGACAACGCTTTTCAAAACCTTAAACCGGGAACCCTAAACAAGTTAAGCCCGGACGACCAAGTCAAGCTCATTCTTTACCATGTTAGTCCCAAGTTTTACACAATGGATGATCTTCTCTCCGTAAGTAACCCTGTCAGAACACAAGCTACA…	30.9237
FLA	Bra033722	BrFLA27	FAS	31.15	+	25 and 26	+	+	+	+	-	A06	24370798	24371532	-	LF	V	MATIHLTLARLLILAAVFLSTEITAQPAAPAPGPAAPTNITAILEKGGQFATFIHLLNTTRVGDQINIQVNSSSEGMTVFAPTDNAFQNLKPGTLNKLSYDDQVKLILYHVSPKFYTLDDLLSVSNPVRTQASGRDGAVYGLNFTSQGNQVNVSTGFVETRVSNALRKERPLAVYVVDMVLLPEEMFGENKVSPAAPGPKSNSPDVSDDQEKAGAPSDKSGSGEMKAGLGLALGLVFLCLKLVV	244	ATGGCAACCATTCATCTAACTTTAGCTCGTCTCCTCATCCTCGCCGCTGTCTTCCTCTCCACGGAGATAACTGCTCAGCCCGCCGCTCCAGCTCCTGGTCCTGCCGCTCCGACCAACATCACGGCGATCCTTGAAAAAGGCGGTCAATTCGCTACTTTTATCCATCTTTTAAACACAACACGAGTCGGAGACCAAATCAACATCCAAGTCAACAGCTCATCAGAAGGCATGACCGTGTTTGCACCAACAGACAACGCTTTCCAAAACCTTAAACCAGGAACCCTAAACAAACTAAGCTACGACGACCAAGTGAAACTCATCCTTTACCATGTTAGTCCCAAGTTCTACACATTGGATGATCTTCTCTCCGTAAGTAACCCTGTAAGGACTCAAGCTTCA…	29.918
FLA	Bra001464	BrFLA2	FAS	39.16	+	24 and 25	+	+	+	+	-	A03	16505940	16506731	+	MF2	F	MSSSTSLTLFFFFASAFLYTPSDSFNITTILSQNKDFSTFNKLLSQTGLASTINSRQTITVLALANDAVYLFGDQSMEDNKVVLSLHIILDYYDIKKLKSLSKKTAILTTLFQQSGQAKGQQGFVNVTVKDNGDIAFGSAVPGSLLDSQVIDSVASEPFNISVLHISSYIPLMNPNPSDKIYTSSSPLPAQAPNDDDYEYDEPPSPPSSSVKAKAPAAAKAAAAAPKASASKANSTTSASVINSQLDLAFAVVMSSFWLFMTV	263	ATGTCTTCTTCTACCTCACTAACACTCTTCTTCTTCTTCGCTTCTGCCTTCCTCTACACTCCATCAGACTCATTCAACATCACAACCATCTTAAGCCAAAACAAAGACTTCTCCACTTTCAACAAACTCCTCTCCCAAACCGGACTCGCTTCCACCATAAACTCCCGCCAAACCATAACCGTCCTAGCCCTCGCCAACGACGCAGTGTACCTGTTCGGCGACCAATCAATGGAAGACAACAAGGTAGTCCTCAGCCTCCACATCATTCTCGACTACTACGACATCAAGAAACTCAAGAGCCTTAGCAAGAAAACAGCGATACTCACCACTCTCTTCCAACAAAGCGGCCAAGCCAAAGGCCAGCAAGGGTTCGTAAACGTCACCGTTAAGGATAACGGC…	27.7567
FLA	Bra034746	BrFLA28	FAS	40.74	+	24 and 25	+	+	+	+	-	A05	21982069	21982881	-	LF	F	MSSSSVTLFFFFFASTFLYTSSNSFNITNILNQNNEFSIFNNLLSQTGLASTINSRQTITVLALSNDAMSFFSTIQSIEENKIRLSLHVVLDYYDIKKFRSMNKKSVILTTLFQSTGQAKGLQGFINTTIMNNGDVMFGSAVPGSGIYSKLIDSVATHPYNISVLHISSSISLMNPDGPSFSGSSSTPLPPQPPNDDDYEFDEPPSPPSSTTKPVVADATAATAKPPSAATAKPPSAAKANSTSGVSAISTPNFASAFVVSSFWLFMTVW	270	ATGTCTTCTTCTTCAGTTACACTCTTCTTCTTCTTCTTTGCTTCCACATTCCTCTACACTTCATCAAACTCATTCAACATCACAAACATCTTAAACCAAAACAATGAGTTCTCCATTTTCAACAACCTTCTCTCCCAAACCGGACTCGCTTCCACCATCAACTCCCGTCAAACCATAACCGTCCTCGCGCTTTCCAACGACGCAATGTCCTTCTTCTCAACCATCCAATCAATCGAAGAGAACAAGATACGCCTCAGCCTCCACGTTGTTCTAGACTACTACGACATCAAAAAATTCAGGAGCATGAACAAAAAATCAGTAATACTCACCACTCTGTTCCAATCAACTGGTCAAGCTAAAGGCCTACAAGGGTTCATAAACACAACCATTATGAACAAC…	27.7778
FLA	Bra038741	BrFLA32	FAS	39.02	+	25 and 26	+	+	+	+	+	A01	24232633	24233427	-	MF1	F	MSSTSASLTLFFFFFFASTFLYANAFNITRILNLNNEFSSFNNLLSQTGLASTINSRQTITVLALSNDAMSIFSDQSTEDNKKSLSLHIVLDYYDIKKLKSLNKRSVILTTLFQSSGQAKGQQGFINATVMNNGDVMFGSAVRGSLLDSKLIDSVATHPYNISVLHISSYIPIMNPEGPSDHGSSSTPLPPQPPNDDDYEFDEPPSPPSSTTKPFVAAATAATAKPPSAAKANSTTSGVSAINAPDLAFAFAFVISSFWFFMTV	264	ATGTCTTCTACTTCTGCTTCACTTACACTCTTCTTCTTCTTCTTCTTTGCTTCTACATTCCTCTACGCCAACGCATTCAACATCACACGCATCTTAAACCTGAACAATGAGTTCTCCTCTTTCAACAACCTCCTCTCCCAAACCGGGCTCGCTTCCACCATCAACTCCCGTCAAACCATAACCGTCCTCGCCCTTTCCAACGACGCAATGTCCATATTCTCCGACCAATCAACCGAAGACAACAAGAAAAGCCTCAGCCTCCACATCGTCTTAGACTACTACGACATCAAGAAACTCAAGAGTCTCAACAAAAGATCAGTAATACTCACCACTCTCTTCCAATCAAGCGGTCAAGCCAAAGGCCAACAAGGGTTCATAAACGCAACCGTTATGAACAAC…	25.3788
FLA	Bra033439	BrFLA26	FAS	28.21	+	23 and 24	+	-	-	+	-	A04	4546155	4547465	-	MF2	N	MEGVSKFLFSLLLLTASSIITTALPDKTGSGQINSNSVLVALLDSHYTELAELVEKALLLQTLEEAVGQHNITIFAPRNEALERNLDPEFKSFLLQPKNLKSLQTLLMFHILPKRVTSPQLSASSVVSHRSLSNDHLHLTAGKVNSAVITKPDDVTRPDGIIHGIERLLIPRSVQEDFNRRRNLRSISAVLPEGAPEVDPRTHRLKKKPAPVPAGAPPVLPVYDAMSPGPSLAPAPAPGPGGPRHHFNGEAQVKDFIHTLLHYGGYNEMADILVNLTSLATEMGRLVSEGYVLTVLAPNDEAMAKLTTDQLSEPGAPEQIMYYHIIPEYQTEESMYNSVRRFGKIRYDSLRFPHKVEAQEADGSVKFGHGDGSAYLFDPDIYTDGRISVQGIDGVLFPE…	436	ATGGAAGGCGTCTCCAAGTTCCTCTTCTCTCTACTCCTTTTGACTGCCTCCTCCATTATCACCACCGCATTACCCGATAAAACCGGGTCGGGTCAAATAAACTCCAACTCCGTCCTCGTGGCTCTTCTCGACTCTCACTACACCGAACTAGCAGAACTCGTGGAGAAAGCTCTTCTCCTCCAAACCTTAGAAGAAGCCGTTGGTCAACACAACATCACGATCTTCGCCCCTCGTAACGAAGCTTTAGAACGTAACCTTGACCCTGAGTTCAAGTCTTTCTTGTTACAACCAAAGAATCTCAAATCATTACAAACTCTCTTGATGTTCCACATTCTCCCCAAAAGAGTCACTTCTCCGCAACTCTCCGCCTCATCCGTCGTCAGCCACCGCAGTCTCTCC…	28.211
FLA	Bra017285	BrFLA16	FAS	28.67	+	22 and 23	+	-	-	+	-	A04	15646019	15648185	+	MF1	J	MDFSNSFSKLLLLLLAASIATALPENKPTSGQINSNSVLVALLDSHYTELAELVEKALLLQTLEEAVGRHNITIFAPRNDALERNLDPLFKSFLLEPRNLKSLQSLLMFHILPRRISSPQWPSLSHHHRTLSNDHVHLTVDTTRRLKVDSAEIIRPDDVIRPDGIIHGIERLLIPRSVQEDFNRRRSLRSISAVLPEGAPEVDPRTHRLKKPASVPAGAPPVLPVYDAMSPGPSLAPAPAPGPGGPRHHFNGEAQVKDFIHTLLHYGGYNEMADILVNLTSLATEMGRLVSEGYVLTVLAPNDEAMAKLTTDQLSEPGAPEQIVYYHIIPEYQTEESMYNAVRRFGKVKYDSLRFPHKVLAQEADGSVKFGHGEGSAYLFDPDIYTDGRISVQGIDGVL…	443	ATGGACTTCTCCAATAGCTTCTCAAAGCTCCTTCTCCTCCTCTTAGCCGCCTCCATCGCCACCGCATTACCTGAAAACAAACCCACCTCGGGTCAAATAAACTCCAACTCAGTCCTCGTAGCTCTCCTCGACTCTCACTACACAGAGCTAGCCGAGCTAGTGGAGAAAGCTCTCCTCCTCCAAACCCTCGAAGAAGCAGTTGGTCGACACAACATCACAATCTTCGCACCACGCAACGATGCCTTGGAACGTAACCTCGACCCTCTATTCAAATCTTTCTTGCTCGAACCAAGAAACCTCAAATCGTTACAATCTCTCTTGATGTTCCACATTCTCCCTCGTCGTATATCTTCTCCTCAGTGGCCTTCTCTCTCTCATCACCACCGTACTCTCTCCAAC…	27.088
FLA	Bra023035	BrFLA18	FAS	29.84	+	22 and 23	+	-	-	+	-	A03	8339258	8340547	+	MF2	J	MASCYGVSKLLLILLTTSFATALPATKPVSGQINSNSVLVALLDSHYTELAELVEKALLLQTLEEAVGRHNITIFAPRNDALERNLDPLFKSFLLEPRNLKSLQTLLMFHILPRRVSSPQWPSLSHYHRTLSNDHVHLTVDAPTLRLKVDSAEIIRPDDVIRPDGIIHGIERLLIPRSVQEDFNRRRSLRSISAVLPEGAPEVDPRTNRLKKPPPPVPAGAPPVLPIYSAMSPGPSLAPAPAPGPGGPRHHFNGEAQVKDFIHTLLHYGGYNEMADILVNLTSLATEMGRLVSEGYVLTVLAPNDEAMAKLTTDQLSEPGAPEQIVYYHIIPEYQTEESMYNAVRRFGKVKYDSLRFPHKVLAQEADGSVKFGHGEGSAYLFDPDIYTDGRISVQGIDG…	429	ATGGCTTCTTGCTACGGCGTCTCCAAGCTCCTTCTCATTCTCTTAACCACCTCCTTTGCCACCGCATTACCCGCCACCAAACCCGTGTCGGGTCAAATAAACTCCAACTCCGTCCTCGTAGCTCTCCTCGACTCTCACTACACAGAGCTAGCCGAGCTAGTAGAGAAAGCTCTCCTTCTCCAAACCCTCGAAGAAGCAGTTGGTCGACACAACATCACAATCTTCGCACCACGCAACGATGCCTTGGAACGTAACCTCGACCCTCTCTTCAAATCTTTCTTGCTCGAACCAAGAAACCTCAAATCATTACAAACACTCTTGATGTTCCACATTCTCCCTCGCCGTGTCTCCTCGCCTCAATGGCCTTCCCTCTCTCATTACCACCGTACTCTCTCCAAC…	29.8368
FLA	Bra005894	BrFLA7	FAS	27.31	+	27 and 28	+	-	-	+	+	A03	1090199	1091530	+	MF1	R	MDRRIYGGSAVANLILFLLFFSSSSSALSKNPNPSSGSGQINSNSVLVALLDSRYTELSELVEKALLLQTLEDAVGRHNITIFAPRNEALERDLDPEFKRFLLEPGNLKSLQTLLMFHIIPTRVGSDQWPSEDPGRVKHITLANDHLHLIKGDGKKMVDSAAIIRPDDLTRPDGLIHGIERLLIPRSVQEDFNRRRSLRSISAVLPEGAPEVDPRTNRLKKKPAPAPAGSPPALPIKSAMAPGPSLAPAPAPGPGGKRHHFDGEAQVKDFIHTLLHYGGYNEMADILVNLTSLATEMGRLVSEGYVLTVLAPNDEAMAKLTTDQLSEPGAPEQIVYYHIIPEYQTEESMYNSVRRFGKVKFDTLRFPHKVAAKEADGSVKFGDGERSAYLFDPDIFTDG…	443	ATGGATCGCCGTATCTACGGTGGCTCCGCCGTCGCTAATCTCATTCTCTTCCTCCTCTTCTTCTCCTCCTCCTCATCTGCATTATCCAAGAACCCGAATCCCTCATCCGGTTCGGGTCAGATCAACTCCAACTCCGTCCTCGTAGCTCTCCTCGACTCTCGTTACACAGAGCTCTCGGAGCTAGTCGAGAAGGCTCTCCTCCTTCAGACACTCGAAGACGCCGTCGGTCGCCACAACATCACTATCTTCGCCCCTCGCAACGAAGCTCTGGAGCGTGACCTCGACCCGGAGTTCAAGCGCTTCTTGCTCGAGCCAGGCAATCTCAAATCTCTCCAAACACTCCTCATGTTCCACATTATCCCCACCCGGGTCGGGTCGGACCAATGGCCCTCCGAGGAC…	26.6366
FLA	Bra009190	BrFLA12	FAS	25.38	+	26 and 27	+	-	-	+	+	A10	14892373	14894387	-	LF	R	MDRRIYGGSAAINLILSLLVFSSTSALSKKNQIPSSGSGQINSNSVLVALLDSRYTELSELVEKALLLQTLEEAVGRHNITIFAPRNEALERELDPEFKRFLLEPGNLKSLQTLLMFHIIPNRVGSEQWPKEDSGRVKHDTLGNDHLHLINGDGKKMVDSAEIIRPDDLTRPDGLIHGIERLLIPRSVQEDFNRRRSLQSISAVLPEGAPEVDPRTNRLKKKPAPVPAGAPPALPIQSAMAPGPSLAPAPAPGPGGKHHHFDGEAQVKDFIHTLLHYGGYNEMADILVNLTSLATEMGRLVSEGYVLTVLAPNDEAMAKLTTDQLSEPGAPEQIVYYHIIPEYQTEESMYNSVRRFGKVKFDTLRFPHKVAAKEADGSVKFGDGERAAYLFDPDIYTDG…	457	ATGGATCGTCGCATCTATGGTGGCTCCGCCGCCATTAATCTCATTCTCTCCCTCCTTGTCTTCTCCTCCACATCTGCATTATCCAAGAAGAACCAGATTCCTTCCTCCGGGTCGGGTCAGATCAACTCCAACTCCGTCCTCGTAGCTCTCCTCGACTCCCGTTACACGGAGCTCTCGGAGCTAGTCGAGAAGGCTCTCCTCCTTCAGACACTCGAGGAAGCCGTTGGCCGTCACAATATTACCATCTTCGCCCCTCGCAACGAAGCTCTGGAGCGTGAACTTGACCCTGAGTTCAAACGGTTCTTGCTCGAGCCAGGTAATCTCAAATCTCTCCAGACGCTTCTCATGTTCCACATTATCCCCAACCGGGTCGGGTCGGAGCAATGGCCCAAGGAAGAC…	26.9147
FLA	Bra034817	BrFLA29	FAS	27.19	+	22 and 23	+	-	-	+	-	A05	22273357	22275201	-	LF	F	MGRCIYGCSAVTFFFLLVTASSLEPGHHNKTGSGQINSNSVLVALLDSHYTELAELVEKALLLQKLEDAVGRHNITIFAPRNEALERDLDPDFKRFLLQPGNLKSLQTLLLSHIVPTRVGSNQWPEENSGRVKHLTLGSDQVLHLSKTKGNGKRLVNSAVITRPDDLTRPDGLIHGIERLLIPRSVQEDFNRRRNLRSISAVLPEGAPEVDPRTNRLKKSAAAAAVPAGSPPVLPIQSAIAPGPSLAPAPAPGPGGPRHHFNGEAQVKDFIHTLLHYGGYNEMADILVNLTSLATEMGRLVSEGYVLTVLAPNDEAMAKLTTDQLSEPGAPEQIVYYHIIPEYQTEESMYNSVRRFRKVNYETLRFPHKVAAKEADGSVKFGSGDRSAYLFDPDIYTDG…	456	ATGGGTCGCTGCATCTATGGTTGCTCCGCTGTTACTTTCTTCTTCCTCCTCGTCACTGCATCGTCTCTCGAACCGGGCCACCACAACAAAACCGGGTCTGGTCAGATAAACTCAAACTCAGTCCTCGTCGCTCTCCTCGACTCTCATTACACCGAGCTCGCGGAGCTCGTCGAGAAAGCTCTCCTCCTCCAGAAACTCGAAGACGCCGTGGGCCGTCACAATATTACCATTTTCGCCCCTCGCAACGAAGCTCTGGAGCGCGACCTCGACCCGGATTTCAAACGGTTCTTGCTCCAACCAGGTAACCTCAAATCCCTCCAGACGCTGCTCTTGTCACACATTGTCCCCACCCGAGTCGGATCCAACCAATGGCCCGAGGAGAACTCGGGTCGGGTCAAG…	28.5088
FLA	Bra038674	BrFLA31	FAS	28.09	+	23 and 24	+	-	-	+	+	A01	24532356	24533693	-	MF1	F	MDRCIYGCSAVSFFFLFILTASALPQTLEPGHHNITGSGQINSNSVLVALLDSRYTELAELVEKALLLQTLEDAVGRHNITIFAPRNEALERDLDPGFKRFLLQPGNLKSLQTLLLSHIIPTRVGSTQWPEESSKRVKHVTLGHGQVLHLSKTKGNVNRLVVNSAVITRPDDLTRPDGLIHGIERLLIPRSVQEDFNRRRNLRSISAVLPEGAPEIDPRTNRLKKSAAAAAAVPAGAPPVLPIQSAMAPGPSLAPAPAPGPGGPRHHFNGEAQVKDFIHTLLHYGGYNEMADILVNLTSLATEMGRLVSEGYVLTVLAPNDEAMAKLTTDQLSEPGAPEQIMYYHIIPEYQTEESMYNSVRRFGKVKYETLRFPHKVAAKEADGSVKFGSGDRSAYLFD…	445	ATGGATCGCTGCATCTATGGTTGCTCCGCCGTATCTTTCTTCTTCTTATTCATTCTCACTGCATCGGCTTTGCCACAGACTCTCGAACCGGGTCACCACAACATAACCGGGTCCGGTCAAATAAACTCAAACTCAGTCCTCGTAGCTCTCCTCGACTCTCGCTACACCGAGCTCGCGGAGCTCGTCGAGAAAGCTCTCCTCCTCCAAACACTCGAAGACGCCGTCGGTCGTCACAATATTACAATTTTCGCCCCTCGCAACGAAGCCTTAGAGCGTGACCTTGACCCGGGTTTCAAACGGTTCTTGCTCCAACCGGGTAACCTCAAATCCCTCCAGACGCTGCTCTTGTCCCACATTATCCCCACTCGGGTCGGGTCAACCCAATGGCCCGAAGAGAGT…	27.8652
FLA	Bra026159	BrFLA20	FAS	36.21	+	25 and 26	+	-	-	+	-	A06	5532317	5533048	+	LF	A	MATISFSFAIFLVALILCFPHPSAGVPLEELERAITVLRVRGRALFANAIVTSDLFFDLLSAETLTLFAPTDSTLFDLDMTRSFSFYVSTLRLHSVPVRLPFSDLRFLPNATSLPTLLPSHHLLLSKSSSSNESVCLDAVRILLPGLFYGQHLAVHGIDGLLSLTTPSSSELSVDLPPVVDSPAESPYAVDSRFSPAPQPYASFLGRTPAETPRVEEVSPSPWREGMIVGDEGGPLDWRSNHF	243	ATGGCGACTATCTCGTTCTCCTTCGCCATCTTTCTCGTTGCTCTCATCCTCTGTTTCCCTCATCCTTCCGCCGGAGTTCCTCTGGAAGAGCTGGAAAGAGCCATCACGGTGCTCCGCGTCAGAGGCCGAGCTCTCTTCGCCAACGCCATCGTAACCTCCGATCTCTTCTTCGATTTACTCTCCGCCGAGACCCTCACACTCTTCGCCCCCACCGACTCCACGCTTTTCGATCTCGACATGACTCGTTCTTTCTCCTTCTACGTTTCCACCCTCCGCCTCCACTCCGTACCCGTCCGCCTCCCGTTCTCCGATCTCCGATTCCTCCCCAACGCCACCTCTCTCCCGACGCTGCTTCCCTCTCACCACCTCCTACTCAGTAAGTCTTCTTCGTCAAACGAA…	25.9259
FLA	Bra025535	BrFLA19	FAS	31.89	+	22 and 23	+	-	-	+	-	A04	8452879	8453991	-	LF	S	MASKLLSSFFLLSLYLVSVSDASLTSISAAVEVLCDSGYFSMGLTLKIADKDLRLDDWQELTIFAPSDQAFSASGQPSLLSIKYHLSPTRLPGETLTNLPHGAKLPTLRSNSSLTVTNSSRSGRVNLSINGVLVQDSPLFDDGYVVIYSSDEFFSPPIITPPSIANTISSPAESIDSIPIPIPSSAPSSPVKSKPVNCFNIFESASSLLLSRGFVIMATFLALQLEISPGNDTKLTVFAPIDEAFSVSNFSDYATIFRGHVIKRLLSWKDLEKLAWEGSILQAALKGYEIELSWSGDFLLLNGVPLIFPDLYANEWIVVHGVNQMIAPQASQAKVGESISELNGGEEEEEEEDDDVHREFSTELGDYGLH	370	ATGGCGTCGAAGCTTCTGAGTTCCTTCTTTCTCCTATCTCTCTATCTCGTTTCAGTTTCCGATGCTTCTCTGACATCTATCTCCGCCGCCGTCGAAGTCCTCTGCGATTCCGGCTACTTCTCCATGGGACTCACTCTAAAGATCGCCGACAAAGATCTGCGCCTAGATGATTGGCAAGAACTCACCATCTTCGCTCCTTCCGATCAAGCTTTCTCCGCCTCTGGACAGCCTTCGCTTCTCTCGATCAAGTACCACCTCTCTCCGACGAGGCTCCCCGGAGAAACCCTAACGAACCTTCCTCACGGCGCGAAACTCCCCACTCTCAGATCTAATTCCTCTCTAACCGTCACGAACTCATCGCGATCTGGCCGAGTGAATCTTTCGATCAACGGCGTCCTA…	22.973
FLA	Bra005920	BrFLA8	FAS	31.53	+	26 and 27	+	-	+	+	+	A03	1225169	1226227	+	MF1	R	MGCCSLDCFVYFVLSIALAFMAVSTTLPPPPDSNITKPNVRPLSHRDPLSLNASQALRQSNFKAIATLLRISPEIFLSSSSPNTTLFAIDDSSLFNTSSLPPLFLKQLLQYHTLPLRLPMKDLLQKPQGTCLPTLLRHKSVQISTVDKESRTAEVNHVMISHPDMFLGDSLVIHGVLGPFSPLQPHMDHIPHSSLCQSDRNKTILEEEEEAVPVKIDWTRIIQLLSSNGFVPFAIGLHSVLNRIISDQHKNLTGVTILATPSLVSLSSASPLLYEVMRRHIIAQRLTNKELASMPDKALLKTLDPYQDLIITRTSVVNSSQSQRLMISGVEIIAPDMFSSSNFVIHGISHTL	352	ATGGGTTGTTGTTCGTTGGATTGCTTTGTCTACTTCGTCCTCTCTATTGCTTTAGCTTTCATGGCCGTCTCCACCACTCTACCTCCACCTCCAGATTCCAACATCACAAAACCTAACGTCAGACCCCTTTCTCATCGTGATCCTCTCTCTTTAAACGCTTCACAAGCTTTACGTCAATCCAACTTCAAAGCAATCGCCACTCTCCTCCGCATCTCCCCTGAGATCTTCCTCTCTTCTTCTTCTCCCAACACCACCCTATTCGCTATTGACGACTCTTCCTTGTTCAACACGTCATCTCTTCCTCCTCTGTTTCTGAAACAGCTTCTTCAATATCACACGCTCCCTCTAAGGCTTCCGATGAAGGACCTCCTACAGAAGCCTCAAGGAACCTGTCTCCCT…	26.1364
FLA	Bra019572	BrFLA17	FAS	30.83	+	23 and 24	+	-	+	+	-	A06	13379906	13381105	-	MF2	M	MAYLRRAATALILIMQLFTLSNAHNITKILAKDPEFSTFNHYLSATHLADEINRRQTITVLAVDNSAMNSILSKGYSLYTIRNILSLHVLVDYFGAKKLHQITDGSTSTASMFQSTGSATGTSGYVNITDIKGGKVAFGVQEDDSRLTAHYVKSIFEKAYNISVLHISQVLTSPEAEAPTASPSDLILTTILEKQGCKAFSDMLKSTGADKTFQDTVDGGLTVFCPSDSAVGKFAPKFKALSAANKTALVLYHGMPVYQSLQMLRSGNGAVNTLATEGNNKFDFTVQNDGEDVTLETDVVTAKIMGTLKDQEPLIIYKVDKVLLPREIYKAVKAAAPAPKSSKHKPKNAEADGPSADAPGDDDGEVADDKNGAIYVMMVSRSSVFVSAIVWLCFGVWLM	399	ATGGCTTATCTCCGGCGAGCGGCCACCGCATTGATCCTCATTATGCAACTCTTCACTCTCTCAAACGCCCACAACATAACCAAAATCTTGGCCAAAGACCCTGAATTCTCCACTTTCAACCACTACCTCTCAGCCACTCATCTGGCCGACGAGATCAACCGCCGTCAAACCATCACCGTCTTGGCGGTTGACAACTCAGCAATGAACTCTATCCTCTCCAAAGGCTACTCACTCTACACAATCCGCAACATTCTCTCCCTCCACGTCCTTGTCGATTACTTCGGCGCCAAGAAGCTTCACCAGATCACTGACGGCTCCACTTCCACCGCCTCCATGTTCCAGTCCACCGGATCCGCCACGGGAACTTCCGGTTACGTCAACATCACCGACATAAAAGGC…	30.3258
FLA	Bra029925	BrFLA24	FAS	31.67	+	24 and 25	+	+	+	+	-	A01	14392042	14393247	-	MF1	M	MAYLRRAAAALIIIMFQLLSLSNAHNITKILAKDPDFSTFNHYLSATHLADEINRRQTITVLAVDNSAMNSILSKGYSLYTIRNILSLHVLVDYFGAKKLHQITDGSTSTASMFQSTGSATGTSGYVNITDIKGGKVAFGVQDDDSQLTARYIKSIFEKAYNISVLHISQVLTSPEAEAPTASPSDLILTSILEKQGCKAFSDMLKSTGADKTFQDTVDGGLTVFCPSDSAVGKFAPKFKALSAANKTALVLYHGMPVYQSLQMLRSGNGAVNTLATEGNNKFDFTVQNDGEEVTLETDVVTAKLTGTLKDQEPLIIYKIDKVLLPREIYKAVKASAPAPKSSKHKPKNAEADEDADGPSADAPSDDDGEVADDKNGAVPVTRTSIIVTAIVGLCFGVW…	401	ATGGCTTATCTCCGGCGAGCAGCCGCCGCATTGATTATTATTATGTTCCAACTCTTGTCTCTCTCAAACGCCCACAACATAACCAAAATCTTGGCCAAAGACCCTGACTTCTCCACTTTCAACCACTACCTCTCGGCCACCCATCTCGCCGACGAGATCAACCGCCGTCAAACCATCACCGTCTTGGCCGTTGACAACTCAGCAATGAACTCAATCCTCTCCAAAGGCTACTCACTCTACACAATCCGCAACATTCTCTCCCTCCACGTCCTCGTAGATTACTTCGGAGCCAAAAAGCTCCACCAGATCACAGACGGCTCCACCTCCACCGCGTCCATGTTCCAGTCCACCGGATCCGCCACGGGAACTTCCGGCTACGTCAACATCACCGACATCAAA…	29.6758
FLA	Bra007193	BrFLA35	FAS	24.88	-	-	+	-	-	-	+	A09	29399591	29400196	+	LF	N	MRRLLIKKNPVFFLFLLITTSSLTILIFSLLRLPDSPPIIFTGKLRADLSDELGFFGNMIIEMLPEDLVFTAFVPSEKAFDRDLGMTKPNNTRKSKSLEDEENTYAVVSRILGFAVVPYRVEAGDVGKDETASYESLSGFTLKIWRKSGGLVVNGVETEKMGLKRGKIMVHIMDGVIMDSDFAQSVASTDTTPQDEEEPKP	201	ATGAGGAGACTTCTCATCAAGAAGAATCCAGTGTTCTTCCTATTTCTCCTCATCACTACTTCTTCTTTAACTATTCTCATCTTCTCTTTACTTCGATTACCGGATTCACCTCCGATCATCTTCACCGGGAAACTTAGAGCCGATCTCTCCGACGAACTTGGATTCTTCGGGAATATGATTATCGAAATGCTCCCTGAAGATCTGGTTTTCACTGCCTTTGTACCGTCAGAGAAAGCATTCGATCGAGATCTGGGGATGACGAAGCCGAACAACACAAGGAAATCAAAATCACTTGAAGACGAAGAAAACACATACGCCGTCGTATCGAGGATCTTAGGTTTCGCTGTTGTTCCGTATAGAGTGGAGGCGGGAGACGTAGGGAAAGACGAAACGGCGTCG…	28.3582
FLA	Bra023589	BrFLA36	FAS	32.2222	+	24 and 25	+	+	+	+	+	A02	3059093	3059905	+	MF2	R	MRAIQTYVTLFFILVIITTTSTGAQKSPHHGNNHDLSIAIEEMEKANYFSFVMLINMLHSTNPRLLANITFLMPRDKPLSRSNIIQQDSISDFLLRHSIPSPLLFEHLNLIPNGSIVPSSLPHYTLKITNGGRLNYFLNNVKIISRNICSLGSIKCHGIDGILPSPSAINDDSPRDNHTSPFISCPSSHNNSEHDSPHDNSEHDSPLNNSSNHNSSRPDDHTHTHVAPSPTSSPTLVPKSDSSTIREGDTSGFVVLLGLLSCVMGIAMAM	270	ATGAGAGCTATTCAAACTTATGTGACACTCTTCTTCATCTTAGTCATAATCACAACAACATCAACAGGAGCCCAAAAGAGTCCTCATCATGGAAACAACCATGACCTCTCTATCGCCATAGAAGAAATGGAGAAAGCAAACTACTTCTCTTTCGTGATGCTCATCAACATGTTACACTCCACAAACCCTAGACTCCTAGCCAATATCACATTCTTGATGCCAAGGGACAAACCCCTTTCAAGATCAAACATTATCCAACAAGATTCTATCTCTGACTTCTTGCTTCGCCACTCGATCCCTTCCCCTCTTCTTTTCGAACATCTCAACCTCATCCCCAACGGCTCCATTGTTCCGTCCTCTTTACCACATTACACCCTCAAGATCACAAACGGTGGAAGA…	23.3333
FLA candidate	Bra009905	/	FAS	26.4901	-	-	-	-	-	+	-	A06	18605844	18606299	+	LF	Q	MIRESYNGFGTLVLLHVLNDTNFYNNQEITFLMPSDDHLSQADMSQESLETFILRHTIPAWLMINHLLRFPNKTLVPCSIPDKMFVITKSGRSGGLYVNNARIVSPNICRNSRVACHGVSNVITFTEDSLSKTILSPVLSSVRKRITSSRH	151	ATGATAAGGGAATCTTATAACGGTTTTGGCACCCTAGTCCTTCTCCATGTCCTCAACGATACAAATTTCTACAACAACCAAGAGATTACTTTCTTGATGCCTAGCGACGACCATCTTTCTCAAGCAGACATGAGCCAAGAGAGTCTAGAGACGTTTATCTTAAGACATACGATCCCTGCGTGGCTTATGATCAACCACTTGCTTCGTTTCCCAAACAAAACGCTTGTCCCTTGTAGCATCCCTGATAAAATGTTCGTTATCACAAAATCTGGTAGGTCGGGGGGACTATATGTGAACAATGCGAGGATCGTTTCTCCTAATATTTGTCGGAATTCTCGCGTAGCTTGCCACGGAGTCAGCAACGTTATTACATTCACCGAAGACTCCTTGTCAAAGACA…	26.4901
FLA candidate	Bra034511	/	FAS	30.2799	-	-	-	-	-	+	-	Scaffold000096	633868	635049	+	LF	D	MSISANSPVKANFPPRNHFFDELSLLLLRLLQVSEMGCCSLDCFVYFVLSIALAFMAVSTTLPPPRDSNITKTNRPITHHDPLSLNASEALRQSNFKAIATLLHVSPEIFLSSSSSSSPNTTLFAIDDSSLFNTSSLPPLFLKQLLQYHTLPLKLPMEELLKKPQGTCLPTLLRHQSVQISTVDKESRTVEVNHVMISHPDMFLGDSLVIHGVLGPFSPLQPRMHHIPQSSLCQSDSNKTIIEEEEEEAVPVKIEWTRIIQLLSSNGFVPFAIGLHSVLNRIIADQHKNLTGVTILATPNLVSLSSASPFLYEVMRRHILAQRLTNKDLASMPDKALLKTLDPYQGLIFTRRGIVNSSQCFMISGVEIVDPDMFSSNNFVIHGISHTLELPRA	393	ATGAGTATATCGGCAAACTCTCCTGTGAAAGCTAACTTCCCTCCAAGAAACCATTTCTTTGACGAGCTCTCTCTTCTTCTTCTTCGTCTTCTCCAAGTCTCTGAGATGGGTTGTTGTTCATTGGATTGCTTTGTCTACTTTGTCCTCTCTATTGCTTTAGCTTTCATGGCCGTCTCCACCACTCTACCTCCACCTCGAGATTCCAACATCACAAAAACTAACAGACCCATTACTCATCATGATCCTCTCTCTTTAAACGCTTCAGAAGCTCTACGCCAATCCAATTTCAAAGCAATCGCCACTCTCCTCCACGTATCTCCTGAGATCTTCCTCTCTTCTTCTTCTTCGTCTTCTCCCAACACAACCCTCTTCGCTATTGACGACTCTTCCTTGTTCAAC…	25.4453
FLA candidate	Bra036584	/	FAS	25.3425	-	-	-	-	-	+	-	A09	2721541	2721981	-	MF2	Q	MRRESYYGFVTLLHILNDTDFVRSQEITFLMPNDEDISQADMSQESLETFILRHTIPAWLMINHMLRFPNKTLVPCSIPDRMFTITKSGGSGLFVNNARIVSPNICQNSRISCHGISNVIMFNEDSFPKGRLSPKMLSSRINSSRH	146	ATGAGAAGAGAATCGTACTACGGTTTTGTCACACTTCTCCATATCCTCAACGATACAGATTTCGTCAGGAGCCAAGAGATCACTTTCTTGATGCCTAACGACGAGGATATATCTCAAGCGGACATGAGTCAAGAGAGTCTTGAGACGTTCATCTTAAGACACACGATCCCAGCATGGCTTATGATCAACCACATGCTTCGCTTCCCTAACAAGACTCTTGTCCCTTGTAGCATCCCTGATAGAATGTTCACCATTACAAAGTCAGGCGGGTCGGGACTTTTTGTGAATAATGCGAGGATTGTTTCTCCTAATATTTGTCAGAACTCTCGCATATCGTGCCATGGAATCAGCAATGTTATTATGTTCAATGAAGACTCGTTTCCAAAGGGAAGGTTATCA…	21.2329
PLA-ENODL	Bra003027	BrENODL5	PCNL	45.9184	+	27 and 28	+	+	+	+	+	A10	5991022	5991986	-	LF	W	MVALMKNLCFAFVILTSFATLFSVADARRFYVGGSRGWVMNPRENYNTWAERNRFQVNDTLYFKYAKGSDSVQQVMKADYYGCNVRNPLEKFDNGETEVALNRSGPFYFISGNQDRCLKGQKLIVVVLAIRHPKKVPISPAKPPSTTQPPQAHSPGSPVAPAMAPSTPQPPKSHSPVSPVAPAKGPSSAESPKAHSPVSPPAKAPSTTQPPKAHSPVSPIAPATAPSATPTPDHSPASPAPENTPPSSPAPPQSTPADNINAPAASTKNAASVVAVTSVMTTVLSVAFTVLMFA	294	ATGGTGGCACTCATGAAAAATCTATGTTTTGCTTTCGTCATCCTTACTTCTTTTGCGACCCTCTTCTCCGTCGCTGATGCACGTCGGTTTTACGTCGGAGGTAGCCGCGGTTGGGTCATGAACCCACGCGAAAATTACAATACTTGGGCTGAAAGAAACCGTTTCCAAGTCAATGATACTCTCTACTTTAAGTATGCCAAGGGATCGGACTCAGTGCAACAAGTGATGAAAGCAGATTACTACGGCTGTAACGTTAGGAATCCGTTAGAGAAGTTTGATAACGGAGAGACTGAGGTTGCTCTTAACCGATCTGGTCCGTTTTATTTCATTAGTGGTAATCAAGATCGCTGTCTGAAGGGACAGAAGTTGATCGTCGTTGTCCTAGCTATCAGACATCCC…	39.4558
PLA-ENODL	Bra022677	BrENODL29	PCNL	51.3196	+	27 and 28	+	+	+	+	+	A02	7058863	7059057	+	MF2	W	MVALMKSLCFSFIVLASIATLFSVADAHKFQVGGKGDWVEKPHEGYNSWAESKRFKVHDTIHFKYAKGSDSVQVVAKSDYDACNVNNPIEKFDNGDTEIALNRSGPFYFISGNKEHCTKGQKMIVFVLAIRNQPKVPISPAKAPSTAQPPKSHSPVVAPAKAPSTAHSPKSHSPVSPVAPAKSPTAHSPASHISPAKAPWTVQPPKAHSPVSPTAPAKAPTMAHSPKSSVSPSPHPVAHSPAVSPSKAPATSPAKHSPSPSPTNSPRSSPATPPKASPSTPEKPPKSTPASPAPEKTPPSSPTPSDDNMAPAPSPSAATVVTVTSVMSTLFTVAFTVSMFA	341	ATGGTGGCCCTCATGAAAAGTCTATGTTTTTCTTTCATCGTCTTAGCTTCTATTGCGACCCTCTTCTCAGTTGCGGATGCACATAAGTTTCAGGTCGGTGGTAAAGGCGATTGGGTCGAAAAACCACATGAGGGTTACAATTCTTGGGCTGAAAGTAAACGTTTCAAAGTCCATGACACAATCCACTTTAAGTATGCCAAGGGATCAGACTCGGTGCAAGTAGTGGCGAAATCAGATTACGACGCATGCAACGTTAACAATCCGATAGAGAAGTTTGATAATGGAGATACCGAGATTGCTCTTAACCGATCTGGTCCTTTTTATTTCATCAGTGGTAATAAAGAGCACTGTACTAAGGGACAGAAGATGATAGTCTTTGTCCTCGCCATCAGAAATCAA…	41.6422
PLA-ENODL	Bra029055	BrENODL38	PCNL	37.9147	+	26 and 27	+	-	-	+	+	A03	6097030	6097745	+	MF1	W	MELMKSLCFSFIIVASFTTLFSVADARRFYVGGGNGDWAINPHESYNTWSARNRFQVNDTLYFKYAKGSDSVQLVTKADFEGCNIKNPLEKFDNGEAEVTLNRTGAFYFVSGDQDHCTKGQKLIVSVLAMRNHPNVSPAKAPTTAQPPKAHSPVSPISPAKAPSTAQPPKSPSPVSHISPATPPSTSQPPQSSVSPAPEKTHQRGNVLLFP	211	ATGGAGCTCATGAAAAGTCTCTGTTTTTCTTTCATCATCGTCGCTTCTTTTACAACTCTCTTCTCTGTAGCTGACGCACGAAGGTTTTACGTCGGAGGAGGTAACGGTGATTGGGCCATTAATCCACACGAGAGTTACAATACTTGGAGTGCAAGAAACCGTTTCCAAGTCAATGACACACTCTACTTTAAGTATGCCAAGGGATCAGACTCGGTGCAACTAGTGACTAAAGCGGATTTCGAGGGCTGCAACATTAAGAATCCGCTTGAGAAGTTTGACAACGGAGAGGCTGAGGTCACTCTGAATCGAACTGGTGCTTTTTATTTCGTAAGTGGTGATCAAGATCATTGTACGAAGGGACAGAAGTTGATCGTCTCTGTCCTGGCCATGAGAAATCAT…	34.5972
PLA-ENODL	Bra026341	BrENODL36	PCNL	51.8293	+	28 and 29	+	+	+	-	-	A01	9717074	9718146	-	LF	U	MEFPRTKSLCFFFFFSTALLSFSTISDARRFGVGGSGAWVPNPPEDYGSWAGKSRFLVHDTLYFNYAKGADSVLEVSKADYDGCNTKNPIKKADDGNSEISLDRSGPFYFISGNEDNCKKGQKLAVVVLSVRTSTPPPQASTPGNSPPGSMPPKSSSSPVSPATSPPAPMPPKSSSPVSPSSAPVTSPPGSMSPKSSSPVSPSSSPVTSPPGPMSPESSSPVSPMTSPPSPPSSSPGSSPSGSMAPTSSSAGSPSLAPEGSPSSIASSPSGMGPSGSDMGPSGDGPSSSGDINAPAEAPGSKKSSPNGMAVMSVTTVLSLVLTIFVSA	328	ATGGAGTTTCCAAGAACCAAAAGCCTTTGTTTCTTCTTCTTCTTCTCCACGGCCCTCCTCTCTTTCTCAACCATCTCCGATGCACGGAGGTTCGGAGTCGGAGGTAGCGGCGCGTGGGTTCCAAATCCCCCGGAAGATTATGGATCTTGGGCTGGAAAAAGCCGTTTCCTAGTACACGACACACTCTATTTTAACTACGCCAAGGGAGCTGACTCTGTTCTAGAGGTCAGCAAGGCTGACTACGACGGATGTAACACCAAGAACCCGATCAAGAAAGCTGACGACGGAAACTCTGAGATCTCTCTTGATCGCTCTGGTCCGTTTTACTTCATCAGCGGTAATGAAGATAACTGTAAGAAGGGACAAAAGCTTGCCGTCGTTGTCTTGTCTGTCAGAACT…	34.1463
PLA-unknown	Bra019044	/	PCNL	63.8149	+	27 and 28	+	+	+	-	+	A03	26612879	26615188	-	MF1	U	MAFLRTNSLSFFLFTVLLSFSTFFTDARRFEVGGSGAWVPNPPENYGSWAGKSRFVVHDTLYFSYAKGMDSVLEVNKADYDGCNTKNPIKKVDDGDSEISLERSELRLLLKQHHRENLLRDQFHLSLLPMFLRPLLHPHTHHLTSPPGTMPPKSSSSPVSPATSPPAHTPPKSSSPVSPSSSPVTSPPGSMPPKSSSHVSPATSPPAPMPPKSTSPVSPVTSPPGTMPPKSSSSPVSPATSPPAHTPPKSSSPVSPSSSPVTSPPGSMPPKSSSHVSPATSPPAPMPPKSTSPVSPVTSPPGTMPPKSSSSPVSPATSPPAHTPPKSSSPVSPSSSPVTSPPGSMPPKSSSHVSPATSPPAPMPPKSTSPVSPVTSPPGTMPPKSSSSPVSPATSPPAH…	713	ATGGCGTTTCTAAGAACCAATAGCCTTTCTTTCTTCCTCTTCACGGTACTCCTCTCTTTCTCTACCTTCTTTACCGATGCAAGGAGGTTTGAAGTCGGAGGGAGCGGCGCGTGGGTTCCAAATCCGCCGGAAAATTACGGATCTTGGGCTGGAAAGAGCCGTTTCGTAGTACACGACACACTCTATTTCAGCTATGCTAAGGGAATGGACTCGGTGCTAGAGGTGAACAAGGCTGATTACGACGGATGTAATACCAAGAATCCTATCAAGAAAGTTGACGACGGAGATTCTGAGATCTCGCTTGAACGCTCTGAACTCCGGCTCCTCCTCAAGCAGCATCACCGGGAAAATCTCCTCCGGGATCAATTCCACCTAAGTCTTCTTCCCATGTTTCTCCGG…	40.2525
PLA-ENODL	Bra010371	BrENODL19	PCNL	33.0097	+	28 and 29	+	+	+	+	+	A08	13399120	13399840	+	MF2	U	MGLVKSFDAYLMIVMLTGLVFALGLSNGYKFYVGGKDGWVLTPSEDYSHWSHRNRFQVNDTLYFKYPKGKDSVLEVSEEEYNTCNTTHPITSLSDGDSLFVLSRSGPFFFVSGNSENCLKGQKLAVNVMSTAHHSRSPRQPSPSPSPTLSPIAWSSPAPSPGVVLSDSEALAPAPEPAKARNSASLVGPGMVSLGLVLVVFIRSMV	206	ATGGGTCTGGTCAAAAGCTTTGATGCTTACTTGATGATTGTGATGTTAACTGGTTTAGTGTTTGCATTAGGATTATCAAATGGTTACAAGTTCTATGTAGGTGGGAAAGATGGTTGGGTTCTTACTCCTTCCGAGGATTATTCTCATTGGTCTCACCGGAACCGGTTTCAAGTCAACGACACTCTTTATTTTAAGTACCCCAAGGGAAAAGATTCAGTGTTGGAGGTGAGTGAAGAAGAGTACAACACATGCAACACGACGCATCCCATAACTTCCCTCTCAGACGGAGACTCGCTCTTTGTGCTTAGCCGCTCGGGTCCGTTCTTTTTCGTCAGTGGCAACTCGGAAAACTGTCTCAAAGGCCAGAAGCTAGCCGTCAACGTCATGTCGACCGCTCAT…	31.068
PLA-ENODL	Bra026261	BrENODL35	PCNL	34.2857	+	28 and 29	+	+	+	+	+	A01	10125136	10125882	-	LF	U	MGLIKRFDAYLMTVMLMSLGFAIGFSNGYKFYVGGRDGWVLTPSEDYSHWSYRSRFQVNDTLYFKYPKGKDSVLEVSEEEFNICNTTHPITSLTDGDSLYVLSRSGPFFFVSGNSENCLKGQKLPVKVMSAAHHSHSPRQPSPSPSPSPTLSPSHQALSSPAPSPRVVLSESEALAPAPGPAKAHNSAGLVSPRAVSLGLVLVVIISFVL	210	ATGGGTTTGATCAAAAGGTTTGATGCCTATTTGATGACTGTGATGTTAATGAGTTTGGGGTTTGCAATTGGGTTTTCAAATGGGTACAAGTTCTATGTCGGTGGGAGAGATGGTTGGGTCCTTACTCCATCCGAGGACTATTCTCATTGGTCTTATCGAAGCCGGTTTCAGGTCAATGACACTCTTTATTTTAAGTACCCTAAGGGGAAAGATTCAGTGTTGGAGGTGAGTGAAGAAGAATTCAATATATGCAACACTACTCACCCAATAACCTCCCTCACGGACGGAGACTCTCTCTATGTTCTTAGCCGCTCAGGTCCGTTCTTTTTTGTCAGCGGCAACTCAGAAAATTGTCTCAAAGGTCAGAAGCTACCCGTGAAGGTCATGTCCGCCGCCCAC…	30.4762
PLA candidate	Bra024208	/	PCNL	19.1176	-	-	-	-	-	+	-	A03	26909876	26910239	-	MF1	U	MGVIRDAYMIVMMGGNAIGSNGYKYVGGRDGWITSDYSHCSHRNRVNDTYKYAKKDSVVSYNICNTTH	68	ATGGGTCTGGTCATAAGGTTTGATGCTTACTTGATGATAGTGATGTTAATGGGTTTGGGGAATGCAATAGGCTTATCAAATGGGTACAAGTTCTATGTTGGTGGGAGAGATGGTTGGATCCTTACTCCTTCCGAGGATTATTCTCATTGTTCTCACCGGAACCGGTTTCAAGTCAATGACACTCTTTATTTTAAGTACGCCAAGGAAAAAGATTCAGTGTTGGAGGTGAGTGAAGAAGAGTACAACATATGCAACACGACTCACCCATAA	33.8235
PLA-ENODL	Bra001712	BrENODL3	PCNL	32.4324	+	24 and 25	+	+	+	+	+	A03	18026139	18026785	+	MF2	F	MSSSKKITLVVVLVSIYMFSCVSSTEFEVGGEDGWMVPQSKTHGDMFNHWASHNRFKVGDTVRFNYTKDSVLVVSEEEYKKCKATKPQLYSNNEDTVFKLDRPGLFYFISGISGHCEKGQKMIIKVMETESSPDSPPPSSSSSSSSPSLPTSTHKKSSAFKTSIQCSSSGFLAIAVLVVSIFGLA	185	ATGAGTTCCTCAAAGAAGATCACTCTCGTTGTCGTTCTTGTTTCGATTTATATGTTTTCATGTGTTTCAAGCACTGAGTTTGAAGTCGGAGGAGAAGATGGTTGGATGGTACCACAATCTAAGACTCACGGAGATATGTTTAACCATTGGGCTTCACACAACCGGTTTAAAGTTGGCGACACTGTCCGTTTCAACTACACGAAAGACTCAGTGTTAGTGGTGTCAGAAGAAGAGTATAAGAAATGCAAGGCGACTAAACCTCAACTCTATTCGAACAACGAAGACACGGTTTTTAAACTAGACCGTCCTGGTTTGTTTTACTTCATTAGTGGTATCTCCGGCCACTGTGAAAAGGGTCAGAAGATGATCATTAAAGTCATGGAGACTGAGTCTTCACCA…	33.5135
PLA-ENODL	Bra022335	BrENODL28	PCNL	32.4607	+	25 and 26	+	+	+	-	+	A05	19045791	19046450	-	LF	F	MSPLKKIALVTILVSFYMFSSCVSSTEFEVGGDDGWIVPQSNTTHGDVFNQWASHNRFKVGDTVRFKYNKDSVLVVSSEDEYKKCKTTKPHFYSNNEDTVFKLDRPGFFYFISGVSGHCEKGQKMIIKVMETEESTPDSPSPSSPSSSSSSPPSLPASTHKKSNALKTTVQFSSSGFVVFAIIAVSVFGWV	191	ATGAGTCCCTTGAAGAAGATCGCTCTCGTTACTATTCTTGTTTCGTTTTATATGTTTTCATCATGTGTTTCAAGCACTGAGTTTGAAGTTGGAGGAGATGATGGTTGGATCGTACCACAATCTAACACGACTCATGGAGATGTGTTTAACCAATGGGCTTCTCACAACCGCTTTAAAGTTGGCGACACTGTCCGTTTCAAGTACAACAAAGACTCAGTTTTAGTTGTGTCATCAGAAGACGAGTACAAGAAATGCAAAACTACTAAACCGCATTTTTATTCGAACAATGAGGATACTGTTTTTAAACTAGACCGTCCCGGTTTCTTTTACTTCATTAGCGGTGTCTCGGGCCACTGCGAAAAGGGTCAGAAGATGATCATAAAAGTTATGGAGACGGAG…	35.6021
PLA-ENODL	Bra037575	BrENODL49	PCNL	28.7293	+	26 and 27	+	-	+	+	+	A01	21206070	21206709	-	MF1	F	MSPSKKIITLVTILVSFFLFSCGVSSTELEVGGEDGWVVPNSNKTHGDMFNQWASHNRFKVGDTIRFKYKKDSVLVVSEDEYKECKASKPQLYSNNQDTVFKLDRPGLFYFISGVSGHCEKGQKMIIKVMETESSPDSPPPSSSFSSLPASTHKKSSALKTAVQFTSSGFVVLIVSVLVWH	181	ATGAGTCCATCTAAGAAGATCATCACTCTTGTTACTATTCTTGTTTCTTTTTTTCTGTTTTCATGTGGGGTTTCAAGCACTGAACTTGAAGTTGGAGGAGAAGATGGTTGGGTCGTACCTAATTCTAACAAGACTCACGGAGATATGTTTAACCAATGGGCTTCACACAACCGGTTTAAAGTTGGCGACACTATCCGTTTCAAATACAAGAAAGACTCAGTATTGGTGGTGTCAGAAGACGAGTACAAGGAATGCAAGGCATCTAAACCGCAACTCTATTCCAACAACCAAGACACGGTTTTCAAACTAGACCGTCCTGGTTTGTTTTACTTCATCAGTGGTGTCTCGGGTCACTGTGAAAAGGGTCAGAAGATGATCATTAAAGTCATGGAGACCGAG…	34.2541
PLA-ENODL	Bra003532	BrENODL7	PCNL	32.5714	-	-	+	+	-	+	-	A07	16930309	16930909	+	MF2	E	MVVVASEGPRVFKVGDEFEWRVPLQNDTSVYSRWANTNRFHIGDSLSFVYDKDSVMEVDKWGFYHCNGSDPITAFDNGNSTFYLDRPGLFYFISGSNAHCTSGQRLIVEVMHIHHHHNHHDVSLPPSMSPLSASSPSESAFDSHDPASSAAASSLLASFFPPFAALLVALFSCQP	175	ATGGTAGTAGTAGCGTCAGAGGGTCCTAGAGTTTTCAAGGTTGGAGACGAGTTCGAGTGGAGAGTTCCACTTCAGAATGATACATCGGTTTACAGCCGCTGGGCGAACACCAACCGCTTCCACATCGGCGATTCTCTCTCGTTTGTGTACGACAAGGACTCGGTGATGGAAGTGGACAAATGGGGTTTTTACCACTGCAACGGCAGCGATCCAATCACAGCGTTCGACAATGGAAACAGCACGTTTTACCTTGATCGTCCTGGTCTCTTCTACTTCATCAGCGGCTCCAACGCCCACTGCACCAGTGGACAGCGTCTCATCGTGGAAGTGATGCATATCCACCACCACCACAACCACCACGATGTTTCCTTGCCTCCGTCCATGTCACCTCTCTCTGCC…	24
PLA-ENODL	Bra001794	BrENODL4	PCNL	36.7647	+	27 and 28	+	+	+	+	-	A03	18525586	18526282	-	MF2	F	MVKNLNNMMLHGFGLVCLFMTVNKAYAREFAVGGAKGWTVPSGSQVYSQWAEQSRFQIGDSLLFVYQPNQDSVLQVTRDAYDSCNTDAPTDKFADGKTSFALTHSGPYYFISGNKDHCNKNEKLVVIVMADRSGNNNTTSPSPPSPAPAPSGEYAPSPPMEGALEPPAATPTPSQETPNNAASLSSSFIVALLGAALASTLFLH	204	ATGGTTAAAAACCTAAACAACATGATGCTTCATGGGTTCGGCCTTGTGTGTCTGTTCATGACCGTTAACAAAGCCTACGCTAGAGAGTTTGCGGTCGGTGGTGCAAAAGGTTGGACCGTCCCATCCGGCTCTCAAGTTTATAGTCAATGGGCAGAACAGAGCAGATTCCAAATCGGTGACTCTCTACTGTTTGTATACCAACCAAACCAAGACTCAGTGCTCCAAGTCACAAGGGACGCTTACGACAGCTGCAACACGGATGCACCAACCGATAAATTCGCAGACGGCAAAACTTCATTCGCACTAACACATTCTGGTCCGTACTATTTCATCAGCGGAAACAAAGACCACTGCAACAAGAACGAGAAGCTAGTTGTCATCGTCATGGCTGACAGAAGC…	30.3922
PLA-ENODL	Bra023942	BrENODL31	PCNL	38.6598	+	20 and 21	+	+	+	-	-	A01	20377642	20378313	+	MF1	F	MMLRGLTLVCLLMIVNKAYAREFMVGGAKGWTVPSGSQVYSQWAEESRFQVGDSLLFVYQPNQDSVFQVTRDAYDSCNTDAPTAKFADGKTSFALTHSGPYYFISGNKDNCNKNEKLVVIVMADRNGKTTSSSSPPSQAPAPSGEAAPSPPITSNLEPPATTPTRETPNNAASSFSSFVSALLGAALASTLFLH	194	ATGATGCTTCGTGGGTTAACTCTCGTGTGTTTACTCATGATTGTTAACAAAGCCTACGCTAGAGAGTTTATGGTCGGTGGTGCAAAAGGTTGGACCGTTCCTTCGGGATCTCAAGTTTACAGTCAATGGGCAGAAGAGAGCAGATTCCAAGTCGGCGACTCTCTGCTGTTCGTCTACCAACCAAATCAAGATTCAGTGTTCCAAGTCACAAGAGACGCTTACGACAGCTGCAACACTGATGCACCAACCGCTAAATTCGCTGACGGGAAAACATCCTTCGCACTAACCCACTCCGGACCATACTATTTCATCAGCGGAAACAAAGACAACTGCAACAAAAACGAGAAGCTCGTGGTCATTGTCATGGCTGACAGAAACGGCAAGACCACATCATCATCA…	30.9278
PLA-ENODL	Bra035769	BrENODL45	PCNL	40.4878	+	27 and 28	+	+	+	+	-	A05	17794612	17795288	+	LF	F	MVGDLKNMTLHGFGLMCLFMIVSEAYAREFAVGGAKGWTVPSGSQVYSQWAEQSRFQIGDSLLFVYQPNQDSVLQVTRDAYDSCNTDAPTAKFADGKTSFALTHSGPYYFISGNKNNCQKNEKLVVIVMADRNGNTTTSSPPLPSPAPAPSVESPPSPPPMTGPFETPAPTPTPTQETPNSAASPSSSFVAALLVAAFASTLFLH	205	ATGGTTGGAGACCTAAAGAACATGACGCTTCATGGGTTCGGTCTTATGTGTCTGTTCATGATCGTTAGCGAGGCCTACGCTAGAGAGTTTGCGGTAGGTGGTGCAAAAGGTTGGACCGTCCCTTCAGGTTCTCAAGTTTACAGTCAATGGGCAGAGCAAAGCAGATTCCAAATCGGCGACTCTCTGCTGTTCGTCTACCAACCAAACCAAGACTCAGTTCTCCAAGTCACAAGAGACGCTTACGACAGCTGCAACACGGATGCACCAACCGCTAAGTTCGCTGATGGCAAAACTTCTTTCGCATTAACACACTCTGGACCATACTATTTCATCAGCGGAAACAAAAACAACTGCCAGAAAAACGAGAAGCTAGTGGTCATCGTCATGGCTGACAGAAAC…	33.6585
PLA-ENODL	Bra006792	BrENODL10	PCNL	21.9653	+	19 and 20	+	-	+	+	-	A03	5063688	5064300	-	MF1	W	MSSLMICYLFLLLSLLCEGREILVGGKSNTWKVPESTEETLNQWSERTRFKIGDSLLWKYNAENDSVMQVSQKDYERCDRSEPIRGYKDGHTKIELKRSGPFYFISGEEGYCQRGEKLLVVVLSPNHNRSYAADAPLTAPVTKNKGSDHVLINQAQRSIATVCFLVLPLVLLV	173	ATGTCTTCGCTTATGATATGTTATTTGTTTCTGTTATTGTCTTTGTTGTGTGAAGGCAGGGAGATTCTAGTGGGAGGCAAGTCCAACACATGGAAAGTTCCAGAGTCTACAGAAGAAACACTAAACCAATGGTCAGAGAGGACAAGATTCAAAATTGGAGACTCTCTCTTGTGGAAATACAATGCGGAGAATGACTCAGTGATGCAAGTGAGTCAAAAAGACTACGAGAGATGCGACAGATCAGAACCTATAAGAGGATACAAAGATGGTCACACAAAGATAGAGCTAAAGAGATCAGGTCCGTTTTACTTCATCAGTGGCGAAGAAGGGTATTGCCAAAGAGGAGAGAAGCTTCTTGTTGTTGTCTTGTCTCCAAATCACAACAGAAGCTATGCAGCT…	29.4798
PLA-ENODL	Bra032131	BrENODL42	PCNL	38	+	24 and 25	+	+	+	+	+	A04	11080718	11082486	-	MF1	I	MASLNPVFFLVFLLLTTFYHLGEGRAPHTFLVGGSADGWKVPESSNKTRLIHWAETQRFLVGDSLEFNYDNKTDSVLQVTKENYEKCITKEASKTYTATQTILKLNESGPHYFISGDQGNCAKGEKLIVVVESPGHPMPKPVPAPAPLTPSKPPSSPAPPTSPAPPTSPAPTPANNTAVGLVAGSGIFWTSIAVIGLAWA	200	ATGGCGTCTTTGAATCCTGTTTTCTTTCTAGTATTCCTCTTATTGACAACGTTCTACCACCTTGGTGAGGGCCGTGCGCCCCATACATTTCTTGTGGGAGGATCAGCCGACGGATGGAAAGTTCCAGAATCATCCAACAAGACTCGACTCATCCATTGGGCTGAGACCCAAAGATTCCTAGTAGGAGACAGTCTCGAGTTTAACTACGATAACAAGACAGATTCCGTGTTACAAGTGACAAAAGAAAACTACGAAAAGTGCATTACAAAAGAGGCTTCGAAAACATATACTGCGACACAAACCATCCTGAAACTTAATGAGTCAGGTCCACACTACTTCATCAGTGGAGATCAAGGTAATTGCGCTAAAGGTGAAAAATTGATCGTGGTGGTTGAGTCA…	37
PLA-ENODL	Bra039222	BrENODL51	PCNL	35.4839	+	24 and 25	+	+	+	+	+	A09	32927514	32928612	+	LF	I	MASLIPILSLVFLLFAAFYHLGEARNFTVGGSVPGWKVPDPANNTLKNWAAGRRFIVGDTLVFHYDNKTNDSVLEVTEENYKNCITEKPVNEYKGEPAMVTLSVSGPHYFISGAPGNCQKDEKLIVAVQSTQHPPIPKPAAPTVPTPSKSPTTVTAPAPAPSSAVGLVAGSGIFWAIVAIIGFAWA	186	ATGGCGTCTTTGATTCCCATTTTGTCTCTAGTATTTCTCTTATTTGCAGCATTCTACCATCTTGGTGAGGCCAGAAACTTCACTGTGGGAGGATCAGTTCCCGGATGGAAGGTTCCAGATCCAGCCAACAACACTCTCAAAAATTGGGCAGCGGGCCGTCGATTCATAGTCGGAGACACTCTCGTGTTTCACTACGATAACAAGACGAACGATTCGGTGTTAGAAGTGACAGAAGAAAACTACAAAAACTGCATCACAGAAAAACCAGTGAATGAATACAAAGGGGAACCCGCCATGGTGACACTTAGTGTCTCAGGTCCACACTACTTCATCAGTGGAGCTCCCGGTAATTGCCAGAAAGATGAGAAGTTGATCGTTGCGGTTCAGTCAACTCAACAC…	36.0215
PLA-ENODL	Bra010281	BrENODL18	PCNL	29.6875	+	21 and 22	+	+	+	-	-	A08	12831455	12832543	+	MF2	U	MGIIVPVLTLVFLLLTTMSHAASKPRMILVGGSAQAWKVPDSPGNTLNHWAENNRFKLGDILVWKYDAKVDSVLQVTKEDYDSCNTANPLKQFNDGDTKFELDNSGAYFFISGAPDHCAKGQKIHLVVLAERNPGGGGGGSADRGAGDNPKVTPVSPPANTPAPAPAHNAAGGLNVGSGLFLVAVAIGLAMA	192	ATGGGTATCATAGTTCCAGTTCTGACTCTTGTCTTCCTCTTACTTACCACAATGAGCCATGCTGCCTCCAAACCGAGGATGATTCTGGTCGGCGGATCTGCACAGGCATGGAAGGTTCCAGATTCTCCAGGCAACACTCTAAATCACTGGGCTGAGAACAATCGTTTCAAACTCGGAGACATTCTCGTGTGGAAGTACGACGCGAAAGTTGATTCGGTGTTACAAGTTACAAAAGAAGATTATGATAGTTGTAACACAGCAAATCCCTTGAAGCAATTCAATGATGGAGACACAAAGTTCGAGCTAGACAATTCAGGAGCTTACTTCTTCATCAGTGGTGCTCCTGATCACTGTGCTAAAGGCCAGAAGATTCATCTTGTTGTATTGGCTGAACGCAAT…	28.6458
PLA-ENODL	Bra024061	BrENODL33	PCNL	31.746	+	21 and 22	+	+	+	-	-	A03	27943533	27944372	-	MF1	U	MGIIVPVLTLVFLLLTTMSHAASKPRMILVGGYVGAWKVPDSPSNTLNHWAEANRFKVGDVLVWNYDAKVDSVLQVTKEDYDSCNIAKPLKQFNDGDTKFELDNSGAYFFISGAPGSCTKGEKIHLVVLSERNNPGGGSGDGGSPMVSPVTSSPAPSTHAPAPAPNAAVGLKVGSGLFLTAFAIVLAMA	189	ATGGGAATCATAGTTCCAGTATTGACCCTTGTTTTCCTCTTGCTCACCACAATGAGCCATGCTGCCTCCAAACCGAGGATGATTCTGGTTGGTGGATATGTTGGGGCGTGGAAGGTTCCAGATTCTCCCAGCAACACTCTCAATCACTGGGCTGAGGCAAATCGTTTCAAAGTCGGCGACGTTCTTGTGTGGAATTATGACGCGAAAGTTGATTCGGTGTTACAAGTGACAAAAGAAGATTACGATAGTTGTAACATAGCAAAGCCCTTGAAGCAGTTCAATGATGGAGACACAAAGTTCGAGCTTGACAACTCAGGAGCTTACTTCTTCATCAGTGGTGCTCCTGGAAGCTGCACTAAAGGCGAGAAGATTCATCTTGTTGTTCTGTCTGAACGCAAT…	31.746
PLA-ENODL	Bra009815	BrENODL15	PCNL	31.746	+	26 and 27	+	+	+	+	-	A06	18065421	18066075	-	LF	Q	MARTTLLETSCLYFFCLLLLADLACCKEILVGGKSSAWKIPSSPSESLNKWAESLRFHVGDSLVWKYDGEKDSVLQVTKEAYINCNTTNPAANYSNGDTKVKLDRSGPFFFISGTKSNCIEGEKLHIVVLSSRGGHTGGFFTGSAPSPAPSHALLGTPAVPPATGSASSLTRRIGVFGLVGLAIVLLYQ	189	ATGGCTCGGACAACTCTACTTGAGACTTCCTGTCTATACTTCTTCTGCTTACTGTTGTTGGCTGATCTCGCCTGTTGCAAAGAGATTCTGGTCGGAGGCAAATCCAGCGCCTGGAAAATCCCTTCTTCGCCTTCTGAATCCCTCAACAAATGGGCTGAGAGTTTGCGGTTTCACGTCGGCGATTCTCTCGTGTGGAAGTACGATGGAGAAAAGGACTCGGTTCTGCAAGTGACTAAAGAAGCTTACATCAACTGCAACACCACGAACCCAGCAGCTAATTACAGCAATGGAGACACCAAGGTGAAGCTAGATAGATCTGGTCCTTTCTTCTTCATCAGCGGCACCAAGAGCAATTGCATCGAAGGCGAGAAGCTTCACATTGTTGTCCTGTCCTCTCGT…	30.1587
PLA-ENODL	Bra036532	BrENODL47	PCNL	32.7684	+	25 and 26	+	-	+	+	-	A09	2966549	2967158	+	MF1	Q	MAKITLVNTSCLLSFFLLLLADLYCCKEILVGGKHTAWKIPSSPSDSLNKWAESLRFHVGDSLVWKYDGEKDSVLQVTKDAYINCNTTNPAASYSNGDTKVKLERSGPFFFISGSKSNCVQGEKLHIVVMSSRGGFFTGGSAPSPAPSPALLEAQAVPPATGSASSLTSRVGVLGFV	177	ATGGCTAAGATAACTCTCGTTAATACTTCCTGTCTGTTATCCTTCTTCTTGTTATTGTTGGCTGATCTCTACTGTTGCAAAGAGATTCTGGTCGGAGGCAAACACACTGCTTGGAAAATCCCTTCTTCACCCTCTGACTCGCTCAACAAATGGGCTGAGAGTTTGCGGTTTCATGTTGGAGACTCTCTCGTTTGGAAGTACGATGGGGAAAAGGATTCGGTTCTGCAAGTGACAAAAGATGCATACATTAACTGCAACACCACAAACCCAGCAGCTAGCTACAGCAACGGAGACACTAAGGTGAAGCTAGAGAGATCTGGACCTTTCTTCTTCATCAGCGGCTCTAAGAGCAACTGTGTCCAAGGCGAGAAGCTTCACATTGTTGTCATGTCTTCTCGT…	31.0734
PLA-ENODL	Bra007821	BrENODL12	PCNL	32.5843	+	23 and 24	+	+	+	+	+	A09	32581825	32582469	-	LF	I	MASFSSLVAIILSFIFLCSLAAANEVTVGGKSGDWKIPPSSSYSFTEWAQKARFKVGDFIVFRYEAGKDSVLQVTQEAYKSCNTTNPLANYTDGETKVKLDRSGPFYFISGVDGHCEKGQKLSLVVVSPRHEAISPAPSPVEFEDGPSVAPAPTSGSARLGGGFAAVLGLVLGLWAWF	178	ATGGCTTCTTTTTCATCCCTTGTGGCTATCATCCTCTCCTTCATCTTCTTATGCTCTCTCGCCGCTGCAAATGAAGTCACCGTCGGTGGAAAATCCGGCGACTGGAAAATCCCTCCTTCCTCTTCTTACTCGTTCACGGAATGGGCTCAAAAAGCTCGCTTCAAAGTCGGCGACTTTATCGTTTTCCGGTATGAAGCTGGTAAAGACTCTGTTTTGCAAGTAACACAAGAAGCATACAAGAGCTGTAACACCACGAACCCTTTAGCTAACTACACTGATGGAGAGACCAAGGTGAAATTGGACAGGTCCGGTCCATTTTACTTCATTAGTGGAGTCGATGGTCACTGTGAGAAAGGTCAGAAGCTGAGCCTCGTCGTGGTTAGTCCGCGTCACGAAGCT…	29.7753
PLA-ENODL	Bra010217	BrENODL17	PCNL	32	+	25 and 26	+	+	+	+	+	A08	12459765	12460377	-	MF2	U	MASSFSLPVIIFFCISFFFLLSVNANEVTVGGKSGDWKIPPSPSYSFNEWAQKARFKVGDILVFSYEAGKDSVLQVTREGYEKCNTTSPKASYSDDGNTKVKLEQPGPVYFISGKEGHCQKGQKLRLVVVTPRSSAFSPAPSPSDGPAVAPSSGAAKLTGVFSVVGLLLGFLALF	175	ATGGCTTCTTCTTTTTCTCTTCCGGTCATCATCTTCTTTTGCATCTCATTCTTCTTCTTATTGTCTGTAAATGCAAATGAGGTTACAGTCGGTGGAAAATCCGGTGACTGGAAGATCCCTCCTTCCCCTTCTTACTCATTCAACGAATGGGCTCAAAAGGCTCGCTTCAAAGTCGGTGACATTCTCGTTTTCAGCTACGAAGCGGGTAAAGACTCAGTGCTGCAAGTGACAAGAGAGGGTTACGAGAAATGCAACACCACGAGCCCGAAAGCTAGCTACAGTGATGATGGGAACACCAAGGTGAAGCTAGAACAACCAGGTCCTGTCTACTTCATCAGTGGAAAAGAGGGTCACTGTCAAAAGGGTCAGAAGCTACGCCTTGTCGTCGTCACTCCTCGT…	33.1429
PLA-ENODL	Bra011303	BrENODL20	PCNL	33.1361	+	21 and 22	+	+	+	+	-	A01	2853690	2854328	-	LF	U	MASSSLLVTIFLCMFFLSVNANEVTVGGKSGDWKIPPSSSDSFNDWSQKARFKVGDFLVFSYEAGKDSVLQVTREAYEKCNTTSPKASYTDGNTKVKLEQPGPVYFISGTQGHCQKGQKLRLVVVTPRSSLSPAPSPSDGPAVAPTSGAAKLTGVFSVLGLVLGLWALF	169	ATGGCTTCTTCTTCTCTTCTAGTCACCATCTTCCTCTGCATGTTCTTCTTGTCTGTAAATGCCAATGAGGTAACCGTCGGTGGAAAATCCGGTGACTGGAAGATCCCTCCTTCCTCTTCTGACTCTTTCAACGACTGGTCTCAAAAGGCTCGCTTCAAAGTTGGCGACTTTCTCGTTTTCAGCTACGAAGCTGGTAAAGATTCGGTGCTGCAAGTGACAAGAGAGGCTTACGAGAAATGCAACACCACGAGCCCGAAAGCCAGCTACACCGACGGGAACACCAAAGTGAAGCTAGAACAACCCGGTCCGGTCTACTTCATAAGTGGAACACAAGGTCACTGTCAAAAGGGGCAGAAGCTACGCCTTGTGGTAGTCACTCCTCGTAGCTCTCTCTCACCG…	34.3195
PLA-ENODL	Bra023981	BrENODL32	PCNL	33.3333	+	22 and 23	+	+	+	+	-	A03	28496691	28497290	+	MF1	U	MASYSSLQVTILLCIFSLSVNANEVTVGGKTGDWKIPSSSSFSFNEWADKSRFLLGDYLVFSYEPGKDSVLQVTRVAYEKCNTTSPKASYTDGNTKVKLDQPGPVYFISGTEGHCKKGQKLRLVVFIPHSSAFSPAPSPSDGPAVAPTSGAAKLTSFFGVVGLVLGFWAFF	171	ATGGCTTCTTATTCTTCTCTTCAGGTCACTATCCTCCTCTGCATTTTCTCCTTGTCCGTAAATGCCAATGAGGTTACAGTCGGTGGAAAAACCGGTGACTGGAAGATCCCTTCTTCCTCTTCTTTCTCTTTCAACGAATGGGCTGACAAGTCTCGTTTCCTTCTCGGCGACTATCTCGTATTCAGCTACGAACCCGGTAAAGACTCAGTTCTACAAGTGACGAGAGTGGCTTACGAGAAATGCAACACCACGAGCCCCAAAGCCAGCTACACAGATGGGAACACCAAGGTGAAGCTAGACCAACCCGGTCCGGTCTACTTTATCAGTGGAACAGAGGGTCACTGTAAAAAGGGGCAGAAGCTTCGCCTTGTCGTCTTCATTCCTCATAGCTCTGCTTTC…	34.5029
PLA-ENODL	Bra031630	BrENODL41	PCNL	31.441	+	26 and 27	+	+	+	+	-	A09	37248623	37249756	-	MF2	A	MPYNMRSSSSCVSVVSLMLLSLSADAYKNYTVGGSTGWFSIQEKPSANYQKWADSKSFSLGDFLIFNTDSNHSVVQTYDFKTYKECDYNNGEDNSTTEWSAANPSATSPVPVSVSVPLVKEGPNYFFSGNYDGEQCKFGQHFMINVTHGQGLPSPDKDDETAPGPGQSSQSGDDDEVAPDTIVPANFDHPKDIESDDDDSLVKGSKSSSSITKYNLLCLVLMGFLASFF	229	ATGCCATACAACATGAGATCTTCATCATCTTGTGTTAGTGTCGTGTCACTTATGCTTCTGAGTTTGTCGGCTGATGCGTACAAGAACTACACTGTGGGAGGATCCACGGGATGGTTTAGTATCCAGGAGAAACCTTCTGCAAATTATCAGAAATGGGCTGATTCCAAATCCTTTTCTTTGGGTGATTTCCTCATTTTCAACACAGATAGCAACCATTCGGTGGTGCAAACATATGATTTCAAAACTTACAAAGAATGTGACTACAACAACGGTGAAGACAATAGTACAACAGAGTGGTCGGCTGCAAACCCTTCAGCAACATCTCCAGTTCCGGTCTCAGTTAGTGTTCCTCTTGTTAAAGAAGGTCCCAATTATTTCTTCTCAGGAAACTATGACGGT…	30.131
PLA-ENODL	Bra030730	BrENODL40	PCNL	27.4419	-	-	+	+	-	+	-	A08	19843338	19844210	-	MF1	A	MSLMVLSLSADAYKNYTVGESKGWFDIQERPSVNYQKWADSKSFSLGDFLIFNTDSNHSVVQTYDYKTYKSCDYNNNEDNSTREWSAAKPSATSPVPVSVKVPLVKEGSNYFFSGNYDGEQCKFGQHFMINVTHGQGLPSPDEDDETAPGPGQSSQSGDDDEVAPDTIVPANFDHPKDIESDDDDSLVKGRKNSSCIAKYNLVCLVFMGFLASFF	215	ATGAGCCTTATGGTTCTGAGTTTGTCGGCTGATGCGTACAAGAACTACACTGTGGGTGAGTCCAAAGGATGGTTCGATATCCAGGAGAGACCCTCTGTAAACTATCAGAAATGGGCTGATTCCAAATCCTTTTCTTTGGGTGATTTCCTCATATTCAACACAGATAGCAACCATTCAGTGGTGCAAACATATGATTACAAAACATACAAATCATGCGATTACAACAATAATGAAGACAATAGTACAAGAGAGTGGTCAGCTGCAAAACCTTCAGCAACATCTCCAGTTCCGGTCTCGGTAAAAGTTCCTCTTGTCAAAGAAGGTTCCAATTATTTCTTCTCAGGAAACTATGATGGTGAACAATGCAAATTTGGACAGCATTTCATGATAAATGTAACA…	30.2326
PLA-SCL	Bra022823	BrSCL11	PCNL	32.4201	+	21 and 22	+	-	+	+	-	A03	7272688	7273347	+	MF2	J	MKNTIMTLLIVTLSLIGLARSASFYEVGDTNGWTTKMGLDYYKTWSSLKTFYVGDSLIFQYNKDLHNVMEVSFKDYELCNPNSALATYHSEYEPVKLNRTGHYYFICGVPGHCECGQKLEVLVMAPASLQNPATTQQNNSSTSSNPKPNPTIPDPKPKPNPTSPDPKPKPSPRWEDPLVVLPVDAATIASLPHNVASDPCVWSGLSLLSFVLLQTLVFL	219	ATGAAGAACACAATCATGACTTTGTTAATTGTAACATTGTCACTAATCGGATTAGCTCGTTCTGCATCTTTTTACGAGGTTGGAGACACCAACGGATGGACGACAAAGATGGGCCTTGACTATTACAAGACATGGTCTTCTTTAAAGACTTTCTACGTCGGAGATTCCCTCATCTTTCAATACAACAAAGATCTCCACAACGTGATGGAGGTGAGCTTCAAAGATTACGAGTTGTGTAACCCTAATTCAGCTCTGGCCACATATCACTCTGAGTATGAACCGGTTAAGCTTAACAGAACCGGACACTATTACTTCATATGTGGTGTGCCTGGTCACTGTGAATGTGGTCAAAAGCTTGAGGTCCTAGTCATGGCGCCTGCCTCTCTGCAGAATCCTGCC…	37.8995
PLA-unknown	Bra018282	/	PCNL	33.3333	+	27 and 28	+	+	+	+	+	A05	7161506	7162428	-	LF	J	MALIKNKSLFASFMIFVALFVGGTVHNVGDTKGWTMMGVDYEAWASSRTFQVRDSLIFENNKDYHDDKTSVPASLGPAAAPVPRQVRSPSLSLSPLPDSTVNNGPRYQKKPSRVPHSAASNSSVWIGSYILISLFPFFILF	141	ATGGCTTTGATCAAGAACAAATCCTTATTCGCTTCTTTTATGATTTTTGTGGCACTCTTTGTTGGGGGCACCGTTCACAATGTCGGAGACACGAAAGGATGGACCATGATGGGCGTTGATTATGAGGCATGGGCTTCTTCAAGAACTTTTCAAGTCAGAGACTCTTTGATCTTCGAAAACAACAAAGACTACCACGACGACAAAACTAGCGTTCCGGCCTCGTTAGGTCCGGCTGCAGCTCCTGTTCCTAGACAGGTCCGGTCACCAAGCTTATCCTTGTCTCCTTTGCCTGATTCAACGGTTAATAATGGTCCAAGGTACCAGAAGAAACCATCACGAGTCCCACATAGCGCAGCTTCAAACTCTAGTGTTTGGATCGGATCCTACATCCTAATTTCT…	28.3688
PLA-SCL	Bra020539	BrSCL6	PCNL	39.3617	+	21 and 22	+	+	+	+	-	A02	24158101	24159241	-	MF1	Q	MAARIVVALACIVVIIRLSEAAVYKVGDSAGWTTIANVDYKLWASTKTFHIGDTVLFEYNPQFHNVMRVTHAMYRSCNNSNPISTFTTGNDSVTLTNHGHHFFFCGVPGHCQAGQKLDLNVINPTSSRPLSDPPISSDSSSPSSPPSTTTIPAAGVPGPSPSHAASLPNSAVAVVAALVSCLFANFAY	188	ATGGCGGCGAGGATAGTGGTGGCTTTGGCATGTATAGTGGTGATCATAAGGCTGAGTGAAGCGGCGGTGTACAAAGTCGGCGACTCAGCAGGCTGGACAACCATAGCCAACGTAGATTATAAGCTATGGGCCTCAACCAAAACTTTCCACATTGGTGATACCGTCTTGTTCGAATACAACCCACAATTCCACAACGTAATGAGAGTGACACACGCAATGTACAGAAGCTGCAACAACTCAAACCCAATCTCCACCTTCACCACTGGCAATGACTCAGTCACACTCACCAATCACGGCCACCATTTCTTCTTCTGTGGCGTTCCTGGCCATTGTCAGGCCGGTCAGAAGCTCGACCTCAACGTCATTAACCCCACCTCCTCCAGGCCACTCTCTGATCCA…	32.9787
PLA-ENODL	Bra036574	BrENODL48	PCNL	46.6102	-	-	+	+	-	+	-	A09	2756513	2756869	+	MF2	Q	MRVTHAMYRSCNNSNPISTFTTGNDSVTLTNHGHHFFFCGVPGHCMAGQKLDLNVIHPISSTPLSDPPISSSSSPPSTTTIPAAGVPGPSPSHAASLPSAAAAVVYLLVSLIFANSAS	118	ATGAGAGTGACGCATGCAATGTATAGAAGCTGCAACAACTCAAACCCAATCTCCACCTTCACCACCGGTAACGACTCAGTTACCCTCACCAACCACGGCCACCATTTCTTCTTCTGCGGCGTTCCCGGTCATTGTATGGCTGGTCAGAAACTTGACCTCAACGTCATTCATCCCATCTCCTCCACTCCACTCTCTGATCCACCAATTTCCTCCTCCTCTTCTCCTCCTTCGACTACCACCATTCCTGCAGCCGGAGTCCCCGGTCCATCTCCTAGCCATGCGGCTTCTCTCCCGAGTGCAGCGGCAGCTGTGGTGTATCTCCTTGTCTCTTTGATCTTTGCAAATTCTGCTTCTTAA	31.3559
PLA-UCL	Bra005582	BrUCL3	PCNL	44.4015	+	23 and 24	+	-	+	-	+	A05	6343707	6344649	-	LF	J	MACREMQIIILVLATTLIGIAVATDHTIGGPSGWTVGANLGTWAAGQTFAVGDNLVFAYPSAFHDVVEVTKPEFDSCQVVKPLITFANGNSIVPLTTPGKRYFICGMPGHCTQGMKLEVNVLPNANAAPTAPLQNSVPSLNAPSPSSVLPVQPLLPLNPIAPSSSTPVPPSSLPILPAQAPALSPGSAAGTSLPLFPGSPAASSSSTTTKTVGSFPSSATGTTADLSGAGAPPVDSSSSSTKSFVLGFGFMVTMMLHLL	259	ATGGCATGCAGAGAAATGCAGATCATAATCTTGGTTCTCGCCACTACCCTCATCGGTATAGCAGTAGCTACGGACCATACCATTGGTGGTCCTAGTGGTTGGACTGTTGGAGCTAATCTTGGAACGTGGGCTGCAGGACAAACATTTGCTGTTGGAGACAATCTTGTTTTCGCTTACCCTTCTGCATTCCACGATGTTGTTGAAGTCACAAAACCTGAGTTCGACAGCTGCCAAGTGGTTAAACCGCTTATAACGTTCGCTAATGGAAACTCCATTGTTCCCCTCACTACTCCTGGAAAAAGGTACTTCATTTGTGGAATGCCGGGACATTGTACCCAAGGGATGAAACTCGAAGTAAACGTTCTTCCAAACGCAAACGCAGCACCAACCGCACCGCTT…	33.9768
PLA-UCL	Bra021778	BrUCL10	PCNL	35.4839	+	21 and 22	+	-	+	-	+	A04	14507335	14508266	-	MF1	J	MASREMLIILLVFASTLIGLAVPTDHTIGGPSGWTVGTNLGTWAAGQTFAVGDNLVFAYPSAFHDVVEVTKPEFDSCQAVKPLITFANGNSIVPLTTPGKRYFICGMPGHCTQGMKLEVNVIPTANSAPTAPVPNSVNSIYKRAFTFFCSTNTTS	155	ATGGCATCCAGAGAAATGCTGATCATATTATTGGTCTTCGCAAGTACACTCATCGGTCTAGCAGTACCTACAGACCATACAATTGGTGGTCCTAGTGGTTGGACCGTAGGCACTAATCTTGGAACTTGGGCTGCAGGACAAACATTTGCTGTTGGAGATAATCTTGTTTTTGCTTACCCTTCTGCATTCCACGACGTCGTTGAAGTCACCAAACCGGAATTCGACAGCTGTCAAGCGGTTAAACCGCTTATAACGTTCGCTAATGGAAACTCCATTGTTCCTCTCACCACTCCTGGAAAAAGGTACTTCATTTGTGGAATGCCTGGACATTGCACACAAGGGATGAAACTTGAAGTAAACGTTATTCCAACCGCAAACTCAGCACCAACCGCACCGGTT…	36.129
PLA-UCL	Bra022883	BrUCL11	PCNL	45.1362	+	24 and 25	+	+	+	-	+	A03	7567813	7568749	-	MF2	J	MASREMLIIISVLLATTLIGLTVATDHTIGGPSGWTVGANLKTWAAGQTFVVGDNLVFAYPSAFHDVVEVTKPEYDSCQAVKPLITFANGNSIVPLTTPGKRYFICGMPGHCTQGMKLEVNVAPAANAAPTAPLPNSVPSLNAPSPSSALPIQPLLPLNPVPVLSPSPSTPLPSSSLPLFPAQSPALSPAATSLPLFPGSPGSSSSTTTKTVGSFPSSATGTTDNTDGAGASPADSSAKSLVLGFGFMLAMMMLHLF	257	ATGGCATCCAGAGAAATGCTGATCATAATCTCAGTACTCCTCGCGACTACATTAATCGGTCTAACAGTAGCTACAGACCATACCATTGGTGGTCCTAGTGGTTGGACGGTAGGAGCTAATCTTAAAACTTGGGCTGCAGGACAAACATTTGTTGTTGGAGACAATCTTGTTTTCGCTTACCCTTCTGCATTCCACGATGTCGTTGAAGTCACAAAACCAGAATACGATAGCTGCCAAGCGGTTAAACCGCTTATAACGTTTGCTAATGGAAACTCCATTGTTCCTCTCACTACCCCAGGAAAAAGGTACTTCATTTGTGGCATGCCGGGACACTGTACACAAGGGATGAAACTAGAAGTAAACGTTGCCCCAGCCGCAAACGCAGCACCAACCGCACCG…	33.8521
PLA-UCL	Bra000364	BrUCL1	PCNL	42.0513	+	26 and 27	+	+	+	-	+	A03	10761143	10761947	-	MF2	J	MAMNGLSKMAATALLLVLAIVPAALAVTYTVGDASLWDSGVDYTSWVKGKTFRVGDTLEFKYGSTHSVNEVDKAGYDNCGGTPIDTHSGGDTTIDLEKVGTQYFICPTPGHCAGGMKLAVTVVAASSGTPAAPTPPSTTPGTPSTPGSPPAAGTPGTPASGSTSPPPPKASGASKGVMSYVLVGVSMVFGYGLWM	195	ATGGCAATGAATGGTTTGTCAAAGATGGCTGCAACCGCTCTTCTCCTAGTCCTGGCCATTGTCCCAGCCGCGCTCGCTGTGACGTACACGGTGGGAGACGCTTCTCTATGGGATAGTGGTGTGGACTACACGAGTTGGGTTAAAGGAAAGACTTTCAGAGTTGGTGACACTCTAGAGTTCAAGTATGGTTCTACACACTCAGTGAACGAAGTGGACAAAGCAGGTTACGATAACTGTGGAGGCACACCGATCGATACTCATTCTGGTGGAGACACCACGATTGATCTCGAAAAAGTAGGAACACAGTACTTCATCTGCCCTACACCTGGTCACTGTGCAGGTGGCATGAAGCTAGCCGTTACGGTCGTAGCCGCCTCTTCCGGAACTCCAGCCGCCCCC…	40.5128
PLA-UCL	Bra004866	BrUCL2	PCNL	45.6311	+	26 and 27	+	+	+	-	+	A05	2179844	2180803	-	LF	J	MEMNGLSKMAATAFLLVLAIVPAAMAVTYTVGDALEWSSGVDYTDWVKGKTFRVGDILEFKYGSSHSVDVTTKAGYDNCDSSAATDNHSDGDTKIELKTVGTKYYICPTPGHCISGMKLAVTVVAASSGTPEAPTPPSSTPGTPSTPDSPPAAGTPPSTPDSPPASGTPATPTPPTSSPPPSGASKGVMSYVLVGASMVLGYGLWM	206	ATGGAAATGAATGGTTTGTCCAAGATGGCTGCAACCGCTTTTCTCTTAGTCCTGGCCATTGTCCCAGCCGCTATGGCTGTGACATACACAGTAGGAGACGCTCTAGAGTGGTCCAGTGGTGTGGACTACACAGATTGGGTTAAAGGAAAGACTTTCAGGGTTGGTGACATTCTAGAGTTCAAGTATGGTTCTTCACACTCGGTGGATGTGACTACCAAAGCCGGATATGATAACTGCGACAGTTCAGCAGCAACAGATAATCACTCCGACGGAGACACCAAAATCGAACTCAAGACAGTAGGAACCAAGTATTACATCTGCCCTACACCTGGTCACTGTATCAGTGGCATGAAGCTAGCAGTTACGGTCGTTGCCGCTTCTTCCGGAACCCCAGAGGCT…	41.7476
PLA-UCL	Bra037634	BrUCL15	PCNL	42.5837	+	27 and 28	+	+	+	+	+	A04	18505791	18506514	-	MF1	J	MAMNGLSKMAAATVLLVIMSIVPAAVAVTYTVGDVNGWTSGVDYTVWLTGNTFRVGDIIEFKYGPSHSVDVTNKAGYDDCDSSASTENHSDGDTKIELKTVGTRYFICPTPGHCINGMKLAVTVIASASSPATPPTPSSFPVSFPPTPPSPSPDTTDLPRADGIHEADSGSTTPPPPTLPPPPPSSGASRGLMSCVVVGISLVLACMYA	209	ATGGCAATGAATGGTTTGTCCAAGATGGCTGCAGCCACTGTTCTCCTAGTGATCATGTCCATCGTCCCAGCAGCGGTCGCTGTGACATACACGGTCGGAGACGTTAATGGATGGACCAGTGGTGTGGACTACACAGTTTGGCTTACCGGAAACACTTTCAGAGTTGGTGACATTATAGAGTTCAAGTACGGTCCTTCGCACTCGGTGGATGTGACTAACAAAGCCGGATACGATGACTGTGATAGCTCCGCATCCACCGAGAATCACTCCGACGGGGACACCAAAATCGAACTCAAGACTGTAGGAACAAGGTATTTCATCTGTCCAACACCTGGCCACTGCATCAACGGCATGAAGCTTGCCGTTACGGTCATTGCCTCCGCCTCCTCTCCAGCCACG…	40.1914
PLA-UCL	Bra007522	BrUCL5	PCNL	50.6224	+	22 and 23	+	-	+	-	+	A09	31120605	31121478	-	LF	N	MGSTAAGALLLLLLAVVPAVFAVTYQVGDIGFWNSGVDYTDWVTGKTFRVGDTLEFQYGPSHSVAVVNKAGFDACDSTGATQTFSGGDTKIDLTTVGTMHFICPTPGHCQGGMKLAVTVLAAVPPPATPSPPPSPKSPPPSPRTPPSSTPSPKSPPSSTPPKPAPHSPRKPKTPPPSASPPANGTPKSETPSSPSPTTPSPSPMTSPSPSPSPPINAVSKGVMMSYGMMAITMLLMYGIMS	241	ATGGGATCAACAGCGGCGGGAGCTCTCCTCCTCCTCCTCCTAGCCGTAGTCCCTGCCGTCTTCGCCGTGACTTATCAGGTCGGCGATATTGGTTTCTGGAACAGTGGTGTCGATTACACGGATTGGGTTACTGGAAAGACTTTCAGGGTCGGTGACACTCTAGAGTTCCAATATGGACCTTCACACTCGGTGGCTGTGGTGAATAAAGCTGGCTTTGATGCCTGTGACAGTACCGGAGCAACGCAGACTTTCTCCGGTGGAGACACTAAGATCGATCTCACAACAGTTGGAACTATGCATTTCATTTGCCCTACTCCTGGTCACTGCCAAGGTGGCATGAAACTCGCCGTTACCGTCCTTGCCGCTGTTCCACCTCCAGCCACCCCGTCACCACCTCCT…	44.3983
PLA-UCL	Bra014501	BrUCL8	PCNL	46.1165	+	20 and 21	+	+	+	-	+	A04	1063948	1064899	+	MF1	N	MGSTSVLLLLLLTVVPAVFAVTYRVGDVSGWTSGIDYTTWVTGKTFRVGDTLEFKYGPSHSVSVVNKAGFDACDSSGATQSFSGGDTKIDLTRVGTIHFICPTPGHCLGGMKLAVPVLAAAPSPATPSPTSSPKSPPLAPRSPRKPKTPSPPASPPANGSPSESPAPSPSSLSSTTPSPSNAAFKGVMVSYGMMAFTMLLMFVAMS	206	ATGGGATCAACCAGCGTTCTCCTCCTTCTCCTCCTAACCGTAGTCCCAGCCGTCTTCGCAGTGACTTACCGGGTCGGTGATGTTTCTGGCTGGACCAGTGGTATTGATTACACGACTTGGGTCACTGGAAAGACTTTCCGGGTCGGTGACACTCTAGAGTTCAAGTACGGTCCTTCACACTCAGTGTCCGTGGTGAATAAAGCTGGCTTCGATGCCTGCGACAGTAGCGGAGCAACACAAAGCTTCTCCGGCGGAGACACTAAGATCGATCTTACAAGAGTTGGAACTATACACTTCATTTGCCCTACTCCTGGTCACTGCCTCGGTGGCATGAAACTCGCCGTTCCCGTCCTTGCCGCCGCTCCATCTCCGGCCACTCCTTCACCAACTTCTTCCCCA…	38.835
PLA-ENODL	Bra013841	BrENODL22	PCNL	31.3953	+	26 and 27	+	+	+	-	-	A01	8040834	8041439	-	LF	U	MAKITLVDSSCLLSFFLLLLADLSCCKEILVGGKHTAWKIPSSPSDSLNKWAESLRFHVGLQNLGFQTSETLCDCVFMQFVDSVEHTKVKLERSGPFFFISGSKSNCVQGKKLHIVVMSSRGSFFTGGSAPSPAPSPALLEAQAVPPANGSASSLTSRIGVLAFVGLAIVLL	172	ATGGCTAAGATAACTCTTGTTGATTCTTCCTGTCTATTATCCTTCTTCTTGTTATTGTTGGCTGATCTCTCCTGTTGCAAAGAGATTCTGGTCGGAGGCAAACACACTGCTTGGAAAATCCCTTCTTCACCCTCTGACTCGCTCAACAAATGGGCTGAGAGTTTGCGGTTTCATGTTGGTTTGCAAAATCTTGGTTTTCAAACTTCTGAAACTCTTTGTGATTGTGTGTTTATGCAATTTGTGGACAGTGTGGAACACACTAAGGTGAAGCTAGAGAGATCTGGACCTTTCTTCTTCATCAGTGGCTCTAAGAGCAACTGTGTCCAAGGCAAGAAGCTTCACATTGTTGTCATGTCATCTCGTGGTAGTTTCTTCACTGGGGGATCTGCTCCTTCTCCG…	26.7442
PLA-ENODL	Bra018882	BrENODL24	PCNL	36.1257	+	20 and 21	+	+	+	-	-	A06	1467312	1467971	+	LF	C	MLHRFSFLVCLLVIINTVCAREFVVGGSKGWTVPSDDQLYDQWAEKSRFQISDSLLFIYQPNQDSVLQVTRDAYDSCNTDEPTAKFTDGHTSFKLDRAGPYYFMSGNKDNCHKNQKLVIIVMADRSNTKTTTTSSPPPSPSVESSPSPTYTGTFEITPAPSQDTPGNSASPFASSVLPSAFIVTMFLSLFS	191	ATGCTTCACAGGTTCAGCTTTCTTGTTTGTCTTCTTGTGATTATTAACACGGTCTGCGCCAGAGAGTTTGTTGTAGGAGGATCAAAAGGTTGGACTGTTCCCTCAGATGATCAACTATACGATCAATGGGCAGAGAAAAGCAGATTCCAAATCAGTGACTCTTTGCTGTTTATCTACCAACCAAACCAAGACTCAGTGCTTCAAGTGACTAGAGATGCTTACGATAGCTGCAACACCGATGAACCCACTGCTAAATTCACAGACGGACACACTTCCTTCAAGCTTGACCGGGCTGGACCATACTACTTCATGAGTGGAAACAAAGACAATTGTCACAAGAACCAGAAGCTTGTAATCATTGTCATGGCTGATAGAAGCAATACAAAGACAACAACCACA…	33.5079
PLA-ENODL	Bra027717	BrENODL37	PCNL	34.5946	+	22 and 23	+	+	+	+	+	A09	7107174	7107808	-	MF1	D	MGMMSLSSVMVLVMILLVQVSSTQYKVGDLDSWGIPTDAKVYSKWPKSHSFKIGDSLLFLYPPSEDSMIQVTASNFKSCNTKDPILYMNDGNSLFNLTQNGTFYFTSGHPGHCQKYQKLIVSVGTYSAEADALSPSSSSADADAPSYQNAFGSIPLSQKSSSSSLLFSTVVASLACAVVVVGALM	185	ATGGGAATGATGAGTTTGAGCAGCGTTATGGTTTTGGTGATGATACTATTAGTGCAAGTGTCGTCGACGCAGTACAAAGTTGGGGACTTGGACTCATGGGGTATCCCGACCGATGCTAAAGTCTACTCGAAATGGCCCAAATCTCACTCTTTCAAGATCGGTGACTCCCTCTTGTTCTTGTACCCACCAAGCGAAGATTCAATGATTCAAGTGACAGCTTCCAACTTCAAGAGCTGCAACACCAAAGATCCGATCCTGTACATGAACGACGGCAACTCTCTCTTCAACCTCACCCAAAACGGAACCTTTTACTTCACCAGCGGACATCCTGGCCACTGTCAAAAGTACCAGAAGCTCATTGTCTCCGTCGGCACTTACTCCGCCGAAGCAGACGCCTTG…	29.7297
PLA-ENODL	Bra033326	BrENODL43	PCNL	24.9123	+	27 and 28	+	-	-	-	+	A10	2904370	2905227	+	LF	A	MATRTSILSLVFAMMMSFTVLSGYSWARVYKVGDSEGWTAKDDVYYAWAERDYKEFHVGDSLVFEYDPIINDVTQVSGGLEYEFCDLSSPKAVYNTGHEVVTLTEPGFHYFITSNQEQCVLGHKLEVLVVQDPSSPVPPPTPSKTLPVGNTYKVGDSEGWKVYDSDFYNKWSEEKQFHVGDSLIFEYADEVNDVYKISGDLEFMTCDPTSPVAVHKTGHDLVRLTEPGVHYFITSNSGSCEAGLKLRVMVGPVPKVVLYPNFPKKVDFSAMERLNNWLKTFKPQH	285	ATGGCGACAAGAACGAGTATCCTTAGCTTAGTGTTTGCGATGATGATGAGCTTCACGGTTCTCTCGGGTTACTCTTGGGCGAGGGTCTACAAAGTTGGAGACTCCGAGGGATGGACTGCTAAAGACGATGTCTACTACGCTTGGGCAGAGAGAGACTATAAGGAGTTCCACGTGGGAGATTCTCTCGTCTTCGAATACGATCCCATCATCAACGACGTGACTCAAGTCTCTGGCGGTTTGGAATACGAGTTCTGCGACCTTTCTTCTCCTAAAGCCGTATACAACACAGGACACGAGGTCGTGACTCTCACAGAACCAGGTTTTCACTACTTCATCACCTCAAACCAAGAACAATGCGTATTGGGACATAAGCTCGAAGTTCTTGTCGTCCAAGACCCC…	37.5439
PLA-SCL	Bra018281	BrSCL3	PCNL	31.6038	+	21 and 22	+	-	+	+	+	A05	7159208	7159846	-	LF	J	MKTTIMSLLIVVLPLIGLSHAASFYEVGDFNGWTTKMGVAYYKTWSSSKTFYVGDALIFQYNKDIHNVIEVNFRDYESCNPNSALARYKSEYEPVKLNRTGHYYFICGFTGHCEAGQKLEVLVMPASLQNTTIIQQNNTSSSNPKPNPVNAKPNPTPKPKPSPSPPLEDPLVVLPVDDATIASLPHNAVSNPRVWSGLSMLSLILLKSLVSS	212	ATGAAGACCACAATCATGAGTTTGTTAATTGTGGTATTACCACTAATCGGTTTATCTCATGCTGCATCCTTTTACGAGGTTGGAGACTTCAACGGATGGACGACAAAGATGGGGGTTGCCTATTACAAGACATGGTCTTCTTCAAAGACTTTCTACGTTGGAGATGCTCTCATCTTTCAATACAACAAGGATATCCACAACGTGATTGAAGTGAACTTCAGAGATTATGAATCGTGCAACCCTAACTCAGCTCTGGCAAGATATAAATCAGAGTATGAACCGGTTAAACTTAACAGAACCGGGCACTATTACTTCATATGCGGTTTTACTGGTCACTGCGAAGCTGGTCAAAAGCTGGAGGTCCTAGTCATGCCTGCTTCTCTGCAGAATACTACCATT…	35.3774
PLA-SCL	Bra018283	BrSCL4	PCNL	32.6633	+	25 and 26	+	+	+	-	+	A05	7176916	7177515	-	LF	J	MALIKNGSLFTSLMIFVALFGVAVGGTVHNVGDSKGWTMMGVDYEAWASSRTFQVGDSLVFVYSKDYHDVNEVTPNNFEQCEPSNPLERYETGSDTVTLTNPGVHNFICGVPGHCDIGQKLQIVVLPASLGPVAAPVRPLRSPSSFSSFSPSPLADSPVNNGPRYQMGPAPAPHSAASDSSAWMGFYSLISFFSLFILV	199	ATGGCTTTGATCAAGAACGGATCCTTATTCACTTCTTTGATGATTTTTGTGGCACTCTTTGGAGTTGCAGTTGGAGGCACCGTTCACAATGTCGGAGACTCAAAAGGATGGACCATGATGGGCGTTGATTACGAGGCATGGGCTTCTTCAAGAACTTTTCAAGTCGGAGACTCTTTGGTCTTCGTATACAGCAAAGACTACCACGACGTCAACGAAGTCACTCCCAACAATTTCGAGCAGTGTGAACCATCTAATCCATTAGAAAGATACGAAACCGGGTCCGACACGGTCACTCTAACAAACCCAGGAGTCCACAACTTTATATGCGGAGTTCCTGGTCACTGCGACATCGGACAAAAGCTTCAAATAGTAGTGTTACCAGCCTCGTTGGGTCCTGTT…	29.6482
PLA-SCL	Bra021613	BrSCL8	PCNL	32.8125	+	25 and 26	+	+	+	-	+	A04	13534467	13535045	+	MF1	J	MALIKSNTFFTSLMILLALFGVAVGGTVHKVGDSSGWTMMGVNYEAWASSRTFQVGDSLVFEYNNGFHDVTEVTHNNFELCEPSKPLAKYQTGSDTISLTKPGYQNFICGFPSHCDIGQKLQILVLPASLGPFAAPVPGPVRSPTTFSSSLSPVNNVPQHQMGPPPTPHSAAATSSVWIGFRYFLLSLFILV	192	ATGGCTTTGATTAAGAGCAACACCTTCTTCACTTCTTTGATGATTCTTCTCGCTCTCTTTGGAGTTGCCGTTGGAGGAACAGTGCACAAAGTGGGCGACTCAAGCGGATGGACCATGATGGGTGTTAATTATGAAGCCTGGGCTTCTTCAAGAACTTTTCAAGTCGGAGACTCTTTGGTTTTTGAATACAACAACGGTTTTCACGACGTTACTGAAGTCACTCACAATAATTTCGAGCTGTGTGAACCGTCTAAACCATTAGCTAAATATCAAACAGGATCAGATACGATCAGTCTAACAAAACCGGGATACCAAAACTTCATATGCGGATTTCCTAGTCACTGCGACATAGGACAAAAGCTTCAAATCCTCGTCCTACCGGCCTCGTTGGGTCCCTTT…	31.25
PLA-SCL	Bra021616	BrSCL9	PCNL	32.8571	+	25 and 26	+	+	+	-	+	A04	13557938	13558570	+	MF1	J	MALIKSNTFFTSLMILLALFGVAVGGTVHKVGDSSGWTMMGVNYEAWASSRTFQVGDSLVFEYNNGFHDVTEVTHNNFELCEPSKPFVTEVTHNDFELCEPSKPLAKYQTGSDTISLTKPGYQNFICGFPSHCDIGQKLQILVLPASLGPFAAPVPGPVRSPTTFSSSLSPVNNVPQHQMGPPPTPHSAAATSSVWIGFSYFLLSLFILV	210	ATGGCTTTGATTAAGAGCAACACCTTCTTCACTTCTTTGATGATTCTTCTCGCTCTCTTTGGAGTTGCCGTTGGAGGAACAGTGCACAAAGTGGGCGACTCAAGCGGATGGACCATGATGGGTGTTAATTATGAAGCCTGGGCTTCTTCAAGAACTTTTCAAGTCGGAGACTCTTTGGTTTTTGAATACAACAACGGTTTTCACGACGTTACTGAAGTCACTCACAATAATTTCGAGCTGTGTGAACCGTCTAAACCATTTGTCACAGAAGTCACTCACAATGATTTCGAGCTGTGTGAACCGTCTAAACCATTAGCTAAATATCAAACAGGATCAGATACGATCAGTCTAACAAAACCGGGATACCAAAACTTCATATGCGGGTTTCCTAGTCACTGC…	32.381
PLA-ENODL	Bra012267	BrENODL21	PCNL	37.2294	+	18 and 19	+	+	+	+	-	A07	11182561	11183949	-	MF2	B	MLVFFFCFLSLFSRPSLSATFLVDGVSVWKTPVVHVGDSVIFRHKYGYDLYIFRTKDAFSVCNFTQATLLTKHNSTSFTWHPSRTGSYYFSFKNNTSHLKTCQLNQKLSVQVILANASPPSQPPTPAVAPVPVSEGGVVSSSPSYPWPLGPREGSAISPGPSPSEITSVSVPGDGVPFINSNPAVPLPTGDVDSTSINPLPTTSKNSARQVMMMTVKLKLVLSCVAMFLLL	231	ATGCTGGTCTTCTTCTTCTGCTTCCTCTCTCTCTTCTCCCGTCCTTCTCTCTCCGCCACGTTTCTCGTGGATGGTGTCTCTGTCTGGAAAACTCCCGTTGTCCATGTCGGCGACTCCGTTATTTTCAGACACAAGTACGGATACGATCTCTACATCTTCAGGACTAAAGATGCATTCAGTGTCTGCAACTTCACTCAAGCCACTCTTCTTACAAAACATAACTCCACCTCCTTCACGTGGCACCCATCTAGAACAGGCTCTTACTACTTTTCTTTCAAGAACAACACATCTCATCTCAAGACCTGCCAACTCAACCAGAAGCTCTCAGTCCAAGTCATCCTAGCCAATGCATCTCCACCGTCACAACCACCAACACCAGCTGTCGCTCCTGTTCCTGTC…	37.6623
PLA-ENODL	Bra025873	BrENODL53	PCNL	39.0947	+	31 and 32	+	+	+	+	-	A06	8335143	8336715	+	LF	B	MVSSQQRLSFSSSKLVFFFCILSLFSRPSLSASFLVDGVSVWKTPVVHVGDSVIFRHKYGNDLYIFRTKDAFNVCDFTQATLLTKSNSTSFTWYPSRPGSYYFSFTNNTSLPKTCQLSQKLTVQVLLAAASWPSQPPTPAIAPGPVSEGGDVSSSPSYPWPLGPREGSALSPGPSPSEITSVTVPGKDGVPFINSNPAVPLPTGEVDSTSINPLPTSTNSAHQVMMTVTVKLVLCCVAMFLLL	243	ATGGTTTCATCTCAGCAACGTCTCTCTTTCTCCTCCTCAAAACTGGTCTTCTTCTTCTGCATCCTCTCTCTCTTCTCTCGTCCTTCTCTCTCCGCCTCATTTCTCGTCGACGGTGTCTCTGTCTGGAAGACTCCCGTTGTTCATGTCGGCGACTCCGTTATTTTCAGACATAAGTACGGAAACGATCTATACATCTTCAGGACAAAAGATGCATTCAATGTCTGCGACTTTACTCAAGCTACTCTTCTTACAAAATCTAACTCCACCTCCTTCACGTGGTACCCATCAAGACCAGGCTCCTACTACTTTTCCTTCACAAACAACACATCTCTTCCCAAAACCTGCCAACTCAGCCAGAAGCTCACAGTCCAAGTCCTCCTCGCAGCCGCATCTTGGCCC…	36.6255
PLA-ENODL	Bra039148	BrENODL50	PCNL	27.1186	+	26 and 27	+	-	+	+	+	A05	25118819	25119669	+	LF	F	MARIALMAAVVVVVFLAAGLVSGVAAKKWTVGDNKFWNPNVNYTVWAQDKHFYFDDWLYFVYERNQYNVIEVNETNYISCNSDSPIANWSRGSGRDVVHLNVTRPYYLISGYGGGCYAGMKLSVLVEKPPLPPAPAPTKNNARRAMTVSPFAPQFVIPAAVFAAIGLMWDNVVLPFW	177	ATGGCGAGAATTGCTTTGATGGCTGCGGTAGTGGTGGTGGTTTTCCTTGCGGCAGGGCTGGTGAGTGGAGTGGCGGCGAAGAAATGGACGGTGGGAGATAACAAGTTCTGGAATCCCAATGTCAATTATACCGTTTGGGCTCAGGACAAACATTTCTACTTCGACGACTGGCTCTATTTTGTGTACGAGAGAAACCAATACAACGTTATTGAAGTGAACGAGACCAACTACATTAGCTGCAATTCCGATAGCCCCATCGCTAACTGGAGTCGTGGATCCGGAAGGGACGTCGTTCATCTCAATGTGACCAGACCTTACTACCTCATCAGCGGTTATGGTGGTGGATGTTACGCCGGTATGAAGCTCTCTGTTTTAGTTGAGAAACCGCCTCTTCCACCA…	34.4633
PLA candidate	Bra023459	BrENODL30	PCNL	26.4957	-	-	-	+	-	+	-	A02	2416530	2416991	-	MF2	R	MLLQLSMIGLPINGFKLETSFVRFKYKKDSVMQVTKEGYKQCNSSHPRFYSNTGKTRFMFDHSVPYYFISGTSGHCEKGQKMIVEVISNDRTTTSSAPPATMVVWFCFFSFTLYLVA	117	ATGCTTCTACAACTTTCAATGATTGGGCTTCCAATAAACGGTTTCAAGTTGGAGACATCATTCGTAAGATTTAAGTACAAGAAAGATTCGGTGATGCAAGTAACGAAGGAGGGTTACAAGCAATGCAATTCGTCGCACCCGAGGTTCTACTCGAACACGGGCAAGACCCGATTCATGTTTGATCACTCAGTTCCTTACTATTTCATAAGTGGAACGTCGGGTCACTGCGAGAAAGGTCAGAAAATGATCGTTGAGGTCATATCTAACGACCGGACCACAACATCTTCTGCTCCTCCGGCTACAATGGTTGTTTGGTTCTGTTTCTTCAGCTTCACGTTATATCTTGTAGCTTAG	35.8974
PLA-UCL	Bra008019	BrUCL6	PCNL	41.8994	+	24 and 25	+	+	+	-	+	A02	11595626	11596773	+	MF1	E	MANLSTLVGCIAIIFFTVVAPASSATHSVEWSLGKDYSSLATGKPYAIGDTIVFNYGAGHTVDEVSESDYKSCTLGNSISSDSSGTTSIALKTAGSHYFICAIPGHCAGGMKLSVNVGAAASSDGGGDTGDGTTPKTTPSPTVEGRKAAPSASATAMLKPFKALVVTCVAALLYALALS	179	ATGGCAAACTTGAGTACACTCGTTGGTTGCATTGCCATCATCTTCTTCACTGTCGTTGCACCTGCCTCCTCAGCCACTCATTCTGTCGAATGGTCGCTTGGGAAGGACTATAGCTCCTTGGCTACTGGAAAACCTTATGCCATTGGCGATACAATCGTGTTCAACTACGGTGCGGGTCACACGGTGGACGAAGTGAGTGAAAGTGACTACAAAAGTTGCACATTGGGGAACTCAATTTCTTCCGACAGTAGCGGAACCACAAGCATAGCTCTCAAGACAGCTGGTTCACACTACTTCATTTGCGCTATCCCCGGCCACTGTGCCGGCGGCATGAAGCTCTCTGTCAACGTAGGTGCAGCAGCCTCTTCAGACGGTGGCGGTGACACTGGTGACGGTACC…	32.9609
PLA-UCL	Bra016078	BrUCL9	PCNL	42.3729	+	25 and 26	+	+	+	+	+	A07	22828505	22830034	+	LF	E	MANLSTLVVYLAIVFFTASVTPASSATHSVEWSLGNDYSSLATGKPYAVGDTIVFNYGAGHTVDEVSESDYKSCTLGYSISSDSSGTTSIALKTSGSHYFICAIPGHCTGGMKLSVNVGAATSSGGGGDGATAKTTPSPTLEGGKAAPTASATPVLKPFQALIVTCVVALLYALALS	177	ATGGCAAACTTGAGTACACTTGTTGTTTACCTCGCCATCGTCTTCTTCACTGCTTCTGTCACACCTGCCTCCTCAGCCACTCATTCTGTGGAATGGTCGCTGGGGAATGACTATAGCTCCTTGGCTACCGGAAAACCCTATGCCGTTGGCGATACAATCGTGTTCAACTACGGTGCGGGTCACACGGTGGACGAAGTGAGTGAAAGTGACTACAAAAGTTGCACATTGGGGTATTCAATTTCTTCCGACAGTAGCGGAACCACAAGCATAGCTCTCAAGACATCTGGGTCTCACTACTTCATTTGCGCTATCCCCGGCCACTGCACTGGCGGCATGAAGCTCTCTGTCAACGTAGGTGCAGCTACCTCTTCCGGCGGTGGTGGGGACGGTGCCACCGCC…	35.0282
PLA-UCL	Bra040857	BrUCL16	PCNL	40.7609	+	21 and 22	+	-	+	+	+	Scaffold000282	31148	32090	+	LF	B	MSTFRCLVLILFCLISAATSATLTVNWSLGTDYTPLATGNTLSVGDTIVFSYSAGHTVDEVSENDYKSCTLGNSITSDSSGTTTIDLKTTGPRYFICGIPGHCSTGMKLAVTVASSTNVGGGTTTPTPLTGGGSTTTPTPLTGGGGYVPATTQAIPCGGWAVSSPVWVMIVTWAVCFMPWICLS	184	ATGAGCACATTTCGTTGCCTTGTCCTCATCTTATTCTGTCTGATTTCAGCGGCCACATCCGCCACTCTTACAGTGAACTGGTCCCTTGGCACCGACTACACTCCGCTTGCCACCGGAAATACTCTTTCCGTCGGCGATACCATCGTGTTTAGCTATAGTGCGGGTCACACGGTGGACGAAGTGAGCGAGAATGACTACAAGAGCTGTACTTTAGGGAACTCCATTACATCGGACAGCAGCGGAACAACGACCATAGATCTGAAGACCACTGGTCCTCGCTACTTCATATGTGGAATCCCCGGCCATTGTTCCACCGGTATGAAGCTAGCAGTCACCGTCGCCTCTTCAACTAATGTAGGTGGTGGCACCACCACGCCTACCCCTTTAACCGGAGGTGGT…	40.7609
PLA-SCL	Bra002283	BrSCL1	PCNL	36.1582	+	21 and 22	+	+	+	+	+	A10	10568704	10570720	-	LF	R	MDGVFKTVTCMFLVLAAVVFAEDYDVGDDTEWARPNDPKYYATWAASKTFRVGDELEFDFTAGRHDVAVVTKDAYENCVKEKPLSVMMTPPVKIILNTTGPQYYICTFGDHCRFGQKLAINVVGAGGATTPAAGGTTPTTPGAGTTTTTTPTAGSAASTLGGASFLVAFVSAVVALF	177	ATGGACGGAGTTTTCAAAACGGTGACATGTATGTTTTTGGTTTTAGCTGCGGTTGTTTTCGCAGAGGACTACGATGTTGGTGATGATACGGAATGGGCGAGACCTAACGATCCCAAGTACTATGCTACATGGGCTGCCAGTAAAACGTTCCGTGTAGGCGACGAGCTTGAATTTGATTTCACCGCTGGGAGACATGATGTGGCTGTTGTAACAAAAGATGCATATGAGAACTGCGTGAAAGAGAAACCCCTCAGCGTCATGATGACTCCTCCGGTCAAAATTATACTAAACACCACCGGACCACAATACTACATCTGCACCTTCGGTGACCATTGCCGCTTTGGTCAAAAACTTGCCATCAACGTAGTTGGCGCTGGTGGTGCTACCACCCCTGCTGCT…	40.678
PLA-SCL	Bra020092	BrSCL5	PCNL	34.6591	+	21 and 22	+	+	+	+	-	A02	3967498	3968385	+	MF2	R	MAGFFKTVTFMVLVFAAVVSAEDYEVGDDAKWARPSDLEFYNTWASKKTFLVGDVLDFEFDAERHDVAIVTADEYENCEKETPLSLIKTSPAKIMLNDTGPIYFICTSADHCRFGQKLTVNVVDDASGAGGHSGAGTTAPTGSGETAAPLPAESTASSLGGASFMVALVSAAVALF	176	ATGGCTGGATTTTTCAAAACGGTGACATTTATGGTTTTGGTTTTCGCTGCGGTTGTTTCCGCGGAGGACTACGAGGTTGGTGATGATGCCAAATGGGCGAGACCTTCCGATCTCGAGTTCTATAATACATGGGCTTCCAAGAAAACTTTCCTAGTAGGCGACGTGCTCGATTTTGAATTCGATGCTGAGAGACATGATGTGGCTATCGTAACGGCAGATGAATATGAAAACTGCGAGAAAGAGACACCCCTCAGCCTCATCAAGACTTCTCCTGCCAAGATTATGCTAAACGACACCGGGCCAATATACTTCATCTGCACCTCCGCTGACCATTGCCGCTTTGGTCAAAAACTTACCGTCAACGTAGTTGATGATGCTAGTGGTGCTGGTGGACATAGC…	30.1136
PLA-UCL	Bra005941	BrUCL4	PCNL	8.14815	-	-	+	-	-	+	+	A03	1329265	1330119	-	MF1	R	MEKTSKKLFIFNLCINFGILVTRRCNATTYFVGDTSGWDISSDLESWPLGKRFSVGDVLMFQYSSSHSVYEVAKDNFQSCNTTDPIRTFTNGNTTVALSKPGDRFFVCGNRLHCFAGMRLQVNVQGNGPSPAPVGAPRAAPAGILQPSSKKNNPATGVASSAAHIGGRGLRGSMNYFVYLMVFTFPLILYFINN	194	ATGGAGAAGACGTCGAAGAAGCTATTTATTTTCAATCTCTGCATCAATTTTGGTATTTTAGTAACAAGAAGATGCAACGCAACTACATACTTTGTGGGAGACACGTCCGGTTGGGACATAAGCTCCGATCTTGAATCTTGGCCTTTAGGCAAGCGATTCTCTGTCGGTGATGTTCTAATGTTCCAATACTCATCGTCGCATAGTGTCTACGAAGTGGCGAAAGACAACTTCCAAAGCTGCAACACTACGGACCCCATCCGTACGTTCACAAATGGGAACACGACCGTTGCTCTGTCCAAACCGGGAGACCGGTTCTTTGTATGTGGTAACCGGCTCCATTGCTTTGCTGGTATGAGGCTACAAGTCAATGTCCAAGGCAATGGCCCATCTCCGGCCCCT…	29.3814
PLA-UCL	Bra009259	BrUCL7	PCNL	27.6786	+	27 and 28	+	-	-	+	+	A10	14619644	14620593	-	LF	R	MGKTSTILFLFYLCIIFGISVITRCNATTYFVGDTSGWDISSDLESWTLGKRFSVGDVLMFQYSSTHSVYEVAKDNFQSCNSTDPIRTFTNGNTTVALSKPGDRFFLCGNRLHCFAGMRLQVNVEGNGPSPSPVGAPGAAPVGILQPSSKKNNPPTGVATSSAPHVGGCGGRVSIVTFVYLMVFGFPLLWTHILVTTKIRVYSIQCMHTYMYWFDYVKLWFGLV	224	ATGGGGAAGACGTCGACGATTCTATTTCTATTCTATCTCTGTATCATCTTTGGGATTTCAGTGATAACAAGATGCAATGCAACGACATACTTTGTGGGAGATACCTCTGGTTGGGACATAAGCTCCGATCTTGAATCCTGGACTTTAGGCAAGAGATTCTCTGTTGGTGATGTTCTAATGTTCCAATACTCATCGACGCATAGTGTCTACGAAGTGGCAAAAGACAACTTCCAAAGCTGCAACTCTACAGACCCGATCCGTACTTTCACAAATGGGAACACGACCGTAGCTCTGTCCAAACCGGGAGACAGGTTCTTTCTCTGCGGTAATCGTCTCCATTGCTTCGCTGGTATGAGGCTACAAGTCAATGTCGAAGGCAATGGCCCATCTCCGTCCCCT…	34.375
PLA-SCL	Bra007734	BrSCL2	PCNL	41.4286	-	-	+	+	-	+	-	A09	32130450	32131079	+	LF	N	MAMGMFGESLASSSLHKFHNVKQVSRRDFLSCNATSALATYNSGSDTVALKNPGHYYFLCGFPGHCQAGQKLHVLVVATSTASPSLSPDLSPAPSPSIGSSPSPAQATASDDSAQNGALSVSLSTAMSGVVVFVVAFNLY	140	ATGGCAATGGGAATGTTTGGAGAATCTTTAGCTTCGTCTTCGCTCCACAAGTTTCACAACGTCAAGCAAGTGAGCCGCCGTGACTTCCTCTCCTGCAACGCCACTTCAGCCTTAGCCACCTACAATTCCGGATCCGATACGGTGGCTCTTAAAAACCCCGGCCACTACTACTTCCTCTGCGGCTTCCCTGGCCACTGCCAAGCTGGCCAGAAGCTCCATGTCCTCGTTGTTGCCACCTCCACTGCCAGTCCCAGTCTTAGTCCGGATCTATCTCCTGCGCCCTCACCTTCCATCGGGTCGTCTCCATCTCCCGCTCAGGCCACTGCTTCCGACGACTCCGCTCAAAACGGTGCCCTTTCAGTTTCACTGTCCACGGCTATGAGTGGCGTTGTCGTGTTT…	27.8571
PLA candidate	Bra009934	BrENODL16	PCNL	21.3043	-	-	-	-	-	+	-	A06	18791441	18792133	-	LF	Q	MFEYDGNVNDVTQVSSRLEYQFCNSLSPKAVYNTGHDLVTLTEQGYHFFITSNNSQCVTGQKLVVLVVHDHPIPMIPPPPPPRKILPLGKDYKVGDSNEWRVPEESDFYSKWSEEKQFHVGDNLLFYYNDQVDDLLEINSDLEFKSCDTTSRVAVHNAGQDLIRLTKPGIRYFITSKIGHCEAGLKLRVVVRPLSKSVPKKMQLSPFDRLIKWLHDSFTKISFFFCFCFV	230	ATGTTCGAATACGATGGCAACGTCAACGACGTCACTCAAGTTTCCAGTCGTTTGGAATACCAATTCTGCAACTCCCTTTCTCCTAAAGCTGTCTACAACACAGGGCACGATCTCGTGACTCTCACGGAACAAGGTTATCACTTCTTCATCACCTCAAATAATTCTCAATGCGTAACCGGACAGAAACTCGTCGTTTTGGTCGTCCATGACCATCCGATTCCGATGATTCCTCCACCACCACCACCTAGAAAGATCCTTCCTCTCGGAAAAGACTACAAGGTCGGTGACTCCAACGAATGGAGGGTTCCTGAAGAGAGCGACTTCTATTCCAAGTGGAGTGAGGAGAAACAGTTTCATGTGGGAGACAATCTTCTTTTCTACTACAACGACCAAGTGGAT…	33.913
PLA-ENODL	Bra041119	BrENODL52	PCNL	29.4118	-	-	+	-	-	+	-	Scaffold000622	2516	3407	+	-	-	MGSNHSSGSGSSPWSGWGPNNGQNTGSGGSGSGWGWGPKNTNNSGSGSSGSGWGWGWGSHSKGYNATYNAPRKFIVGGDKEWTYGFNYSDWASKTAPFFLNDILVFKYNPPAPFTHSVYLFSNPLSYEKCDVKKGKMIASPKQGAGNGFELVLTKMKPYYISCGEHDGAHCSNGTMKFTVMPILARW	187	ATGGGCTCCAACCATTCAAGTGGTTCAGGTTCAAGCCCGTGGTCGGGATGGGGTCCTAACAACGGACAAAACACAGGATCCGGCGGCTCCGGCTCTGGTTGGGGTTGGGGTCCTAAAAACACAAACAACTCGGGATCTGGCAGCTCCGGTTCTGGCTGGGGCTGGGGTTGGGGAAGTCACTCAAAAGGTTATAACGCAACCTACAATGCACCTAGAAAGTTCATAGTCGGTGGAGACAAAGAGTGGACATATGGTTTCAATTACTCCGACTGGGCTTCTAAGACTGCCCCCTTCTTTCTCAATGACATACTTGTGTTCAAATACAACCCACCAGCACCGTTCACGCACAGCGTTTACTTGTTTTCTAACCCATTGAGTTACGAAAAGTGCGATGTGAAG…	28.3422
PLA candidate	Bra008763	BrENODL14	PCNL	29.3458	-	-	-	+	-	+	-	A10	12552051	12557623	+	LF	R	MCSLTSPAGEVNQSKRRSKRIKKRKQMESTSMDKSPSNLETSRRQIRRKTKRPKFLSLKLELGTSHEIEESRGTTKSKKKKKKKQKQSKTKGVDTTAFKEKKRAETVGGEKEEEHYDNVAAYLFSSATDSSMSSIQDLLPSSAVHVDCGGGRNLPPYDRQEHGGSSSSSLLKTAMRKGASKEEETTEERWVSYSEVVEEVMSRSGTPRCCGGDGKDGRRSLALKLDYEQIMEAWSDKGTLYVDGEPPQTVPDLHGSADVFNGGGDSGSLWTVPEMETTERLWRGHREASLLRYKEKRQNRLFSKRIRYEVRKLNAEKRPRVKSNDRVTNTRFTLVQVFTARLVVHIPNAMHPVKTAYMSRPDSTTTGKGVPNVRNVGETTIAATPKHAMAEQTSGEVGA…	535	ATGTGTAGTTTAACCAGTCCGGCCGGCGAAGTTAATCAGAGCAAGAGAAGATCGAAGAGGATCAAGAAGAGGAAACAGATGGAATCAACTTCCATGGACAAGTCTCCTTCGAATCTCGAAACGTCTCGTAGGCAGATCAGGAGGAAAACGAAAAGACCCAAGTTTCTGAGTCTCAAGCTCGAACTCGGCACCTCTCACGAGATCGAAGAGAGTCGTGGAACCACAAAGAGCAAGAAGAAGAAGAAGAAGAAACAAAAACAGAGCAAGACTAAAGGAGTTGATACGACAGCGTTTAAGGAGAAGAAGAGAGCGGAGACTGTGGGAGGAGAGAAAGAAGAAGAGCATTACGACAACGTTGCAGCTTACCTCTTCAGCTCCGCCACCGACAGCTCAATGTCC…	33.8318
PLA candidate	Bra021481	/	PCNL	25	+	23 and 24	-	-	+	+	+	A01	26658420	26659252	+	MF1	F	MARLALIAAAVVLAFLAAAPVTEVAAKRWIVGDNKFWNPNINYTIWAQDKHFYLDDWLYFVYERNQYNVIEVNETNYISCNADNPIANWSRGSGRDVVHLNVTRHYYLISGSGGGCYGGMKLDVLVEKPPPPPIAAPIKNSARRAFSNFGFAHRFVIPVAVFTVIGTMWDAVLRFC	176	ATGGCTAGACTTGCGTTGATTGCTGCGGCAGTGGTTCTAGCTTTTCTTGCGGCAGCTCCGGTGACTGAGGTGGCCGCTAAGAGATGGATAGTGGGTGATAACAAGTTCTGGAATCCCAATATCAACTATACCATTTGGGCTCAGGACAAACATTTCTACCTAGACGACTGGCTCTATTTTGTGTACGAGAGAAACCAATACAACGTTATAGAAGTGAACGAGACCAACTACATAAGTTGCAATGCCGATAACCCGATCGCTAACTGGAGCCGTGGATCGGGAAGGGACGTTGTTCATCTCAATGTGACCAGACATTACTATCTCATTAGCGGTAGCGGTGGTGGATGTTACGGTGGTATGAAGCTCGATGTTTTAGTTGAGAAACCGCCTCCCCCACCA…	29.5455
PLA candidate	Bra019625	/	PCNL	25.12	+	26 and 27	-	+	+	+	-	A04	4067864	4068571	+	MF2	N	MATTTRMFCFVLVMDLMGCCCSAKIYKVGDSKGWTTAKHGSYYEWAKRKEFQVGDSLMFEYDGNVNDVTQVSTRLEYQFCNSLSPKAVYNTGHDLVTLTEQGYHFFITSNRSQCVAGQKLVVFVVHDHPMIPPPPRKILPFGKDYKVGDSNEWRVPEESDFYSKWSEEKQFHHLSTVSSSGYTIPSHPTPITKISFLFLFCFV	203	ATGGCGACAACCACAAGAATGTTCTGCTTCGTGCTCGTGATGGATCTAATGGGATGTTGTTGCTCGGCAAAAATCTACAAAGTGGGAGACTCGAAGGGATGGACGACAGCGAAGCACGGTAGCTATTATGAATGGGCCAAGCGTAAGGAATTCCAAGTGGGGGATTCTCTGATGTTTGAATACGATGGCAACGTCAACGACGTCACTCAAGTTTCCACTCGTTTGGAATACCAATTCTGCAACTCCCTTTCTCCTAAAGCTGTCTACAACACAGGGCACGATCTCGTGACTCTCACGGAACAAGGTTATCACTTCTTCATCACCTCAAATCGTTCTCAATGCGTAGCCGGACAGAAACTCGTCGTTTTTGTCGTCCATGACCATCCTATGATTCCTCCA…	36.9458
XYLP	Bra024265	BrXYLP1	nsLTP2	44.5055	+	26 and 27	+	+	+	+	+	A06	15224631	15225718	-	LF	X	MATSFSAATPFVFILLLSISSVTVHGASHHHTAAPAPAVDCSTLIINMADCLDFVMAGGTSAKPKSSCCAGLKTVLKADAECLCEAFKNSAAFGITLNMTKAATLPTACKLHAPSISNCGLSMTPTMAPGLAPGGAVAAGPGAAGTTLAPTPSQGNDGSSLIPISFTTLFSALFFVLFLSRV	182	ATGGCCACTTCCTTCTCCGCCGCGACGCCTTTTGTTTTCATCCTCCTCCTCTCCATCTCCTCCGTCACCGTTCACGGCGCATCTCACCACCACACGGCGGCTCCGGCTCCGGCTGTAGACTGTTCGACTCTCATAATCAACATGGCGGATTGTTTGGACTTCGTCATGGCCGGAGGCACGTCGGCGAAACCGAAGAGTTCGTGTTGCGCGGGGCTTAAGACAGTGCTTAAGGCTGACGCAGAGTGTCTTTGTGAGGCGTTTAAAAACAGTGCTGCTTTTGGAATCACCTTGAACATGACCAAGGCTGCTACACTTCCCACCGCATGCAAGCTTCATGCTCCTTCTATTTCTAACTGTGGATTGTCTATGACTCCTACTATGGCTCCAGGTCTTGCTCCA…	30.2198
XYLP	Bra031935	BrXYLP2	nsLTP2	43.5754	+	25 and 26	+	+	+	+	+	A02	26123256	26124351	-	MF1	X	MATSFSTLTPFLFILLLSISSVLEAAHHHTAAPAPAVDCSMLILNMADCLSFVSAGGTEAKPASSCCNGLKTVLKTDAECLCEGFKSSASLGVTLNMTKAATLPAACKLHAPSMAACGLSAAPTMAPGLAPGGGAVAAGPDLSFLAPNPSPGNHGSSLLPFSFTTILSTMFFVLFLSRV	179	ATGGCCACTTCATTCTCTACCTTGACACCTTTTCTTTTCATCCTCCTTCTCTCCATCTCCTCCGTTCTTGAAGCAGCTCATCACCACACGGCGGCTCCAGCTCCGGCTGTAGACTGTTCGATGCTCATACTCAACATGGCTGATTGTTTGTCCTTTGTTTCCGCTGGAGGCACGGAGGCTAAGCCGGCTAGTTCTTGTTGTAACGGGCTTAAGACGGTGCTTAAGACCGACGCAGAGTGTCTATGTGAGGGGTTTAAAAGTAGTGCTTCTCTAGGCGTTACTTTGAACATGACTAAAGCAGCAACACTCCCCGCTGCATGCAAGCTTCACGCTCCTTCTATGGCTGCTTGTGGATTGTCCGCCGCTCCTACTATGGCACCAGGTCTTGCTCCAGGAGGA…	27.933
XYLP	Bra013135	BrXYLP3	nsLTP2	46.5517	+	27 and 28	+	+	+	+	-	A03	20296385	20297803	-	MF2	G	MAPRTMETSILMIFTVVALMSGERAIAVDCSSLILNMADCLSFVTNGSTVEKPEGTCCSGLKTVVRSGPECICEGFKNSASLGVTLDLAKAASLPSACKVAAPPSARCGLAVSASPPASSPEISPTAGAGAPSSSSEANAATPVPVPAGSSDASLVSVSFAFALFIALISSSFY	174	ATGGCGCCAAGAACAATGGAAACATCTATTCTCATGATCTTCACGGTGGTCGCATTAATGTCCGGCGAGAGAGCCATCGCAGTGGACTGCTCCTCGTTGATACTAAACATGGCTGATTGTTTGTCGTTCGTGACGAATGGTAGTACGGTGGAGAAGCCTGAAGGAACATGTTGCTCAGGTCTCAAGACTGTGGTTAGGTCAGGACCTGAATGTATTTGTGAGGGTTTCAAGAACAGTGCCTCTCTTGGTGTTACTCTTGATCTTGCTAAAGCTGCTTCTCTTCCTTCAGCTTGTAAAGTTGCTGCCCCTCCATCTGCTCGTTGTGGCCTCGCTGTCTCTGCATCTCCACCTGCTAGTTCCCCTGAAATATCTCCCACGGCCGGAGCAGGTGCGCCATCT…	29.8851
XYLP	Bra037870	BrXYLP4	nsLTP2	46.5686	+	22 and 23	+	+	+	+	-	A09	15114786	15116162	+	LF	P	MKQSLLSILIFLLSSSFAPIHARNKSQPANSPSSVAAPAPGPSNSDCSSVIYDMMDCLSYITPGSNDTKPTKVCCGGILSVLQYNPTCVCVGLESSKTMGFAVNNTRARAMPTTCKLPIVATHCPMLDEVTPAASTPVSQSAGTPMTSPSSVASPTSSPSLAESPVMTAPSPSSSGTNHLSASTLTLVVIKVSFVAYISFFFSN	204	ATGAAGCAATCTCTTCTTTCTATCTTAATATTTCTACTATCATCATCATTTGCACCCATTCATGCTCGCAACAAATCACAGCCGGCAAATTCTCCTTCATCGGTAGCAGCTCCAGCGCCGGGACCGTCGAATTCTGATTGCTCCAGCGTTATATATGACATGATGGATTGTCTCTCGTACATTACCCCCGGATCAAATGATACTAAGCCCACGAAAGTTTGTTGTGGGGGAATCTTATCTGTTCTACAGTATAACCCTACGTGTGTTTGCGTCGGTTTAGAAAGTAGCAAAACTATGGGGTTTGCCGTTAATAACACTAGAGCTCGTGCCATGCCTACGACTTGCAAGCTCCCGATTGTTGCTACTCATTGTCCGATGCTGGACGAAGTGACACCGGCT…	36.2745
XYLP	Bra000652	BrXYLP5	nsLTP2	50.2732	-	-	+	+	-	+	+	A03	12329480	12330837	-	MF1	P	MSPSPVATPAPGPSNSDCSSVIYGMMDCLSYITPGSNDTIPTKVCCGGILSVLQYNPKCVCVGLASSKDMGIEINSTRAHSMPTTCKLPIAAPHCAIPGASAPGASTPVSPSAGTPMTSPSSDESPTSPSSDESPTSSLSLAESPGMTAPSPSSSGTNQLSVSTLTLFAIIVSSITYILGFSN	183	ATGTCTCCCTCACCGGTAGCAACTCCGGCGCCAGGACCGTCAAATTCTGATTGCTCGAGCGTAATATATGGCATGATGGATTGTCTATCGTACATAACCCCCGGATCAAATGATACCATTCCCACGAAAGTGTGTTGTGGGGGAATACTATCTGTTTTACAATATAATCCTAAGTGTGTTTGCGTCGGCTTAGCGAGTAGCAAAGATATGGGGATTGAAATTAATAGCACTAGAGCTCATTCCATGCCCACGACTTGCAAGCTCCCCATTGCTGCTCCCCATTGTGCTATACCGGGCGCGTCAGCACCGGGTGCATCTACTCCTGTTTCACCATCAGCTGGAACACCTATGACTTCACCATCTTCAGACGAGTCACCAACATCGCCATCTTCAGACGAG…	35.5191
XYLP	Bra028639	BrXYLP6	nsLTP2	43.0233	+	24 and 25	+	+	+	+	-	A02	1354513	1355588	-	MF2	R	MALFSAALPLLLLFLFVSSLSVNGNTAQSVECSAMIMTLTKCLPFVTIGSQVEKPETACCSVIKTVLDTKAECLCEGLKSSAAAGINLNLTKAGTLPDACQLKAPPMPACALFAKPPASAPAPVPAARPLNGSGPGSNSAPAPSPSHSNHGSSISVLSLAISGALVIMFTRI	172	ATGGCCCTCTTCTCCGCCGCGCTTCCTCTCCTCCTCCTCTTCCTCTTTGTTTCCTCTCTTTCTGTTAACGGAAACACTGCACAGTCCGTCGAATGCTCCGCCATGATAATGACCTTGACGAAGTGTTTGCCTTTCGTGACGATCGGTAGTCAAGTGGAGAAGCCCGAGACCGCGTGTTGCTCTGTTATCAAAACCGTGCTCGACACGAAAGCTGAATGTCTGTGCGAAGGGTTGAAGAGCAGTGCCGCCGCGGGAATCAATCTGAACCTCACTAAAGCCGGTACTCTTCCCGATGCTTGCCAACTCAAAGCTCCTCCCATGCCTGCTTGTGCATTGTTTGCTAAACCCCCTGCTAGTGCGCCAGCTCCAGTTCCTGCTGCTAGACCACTAAATGGATCG…	30.814
XYLP	Bra037988	BrXYLP7	nsLTP2	29.5918	+	24 and 25	+	-	-	+	+	A06	274382	275691	-	LF	C	MEQSTRSLIITIVITSMLVGFGSSDLDQDREECTNQLVVLSPCLTYVGGNAKAPTKDCCGGFGQVITQSQKCVCILVKDKDDPNLGLKFNASLAAHLPTACHITAPNITKCISLLHLSPNSTLAREFESLGRLEASANSAPPLQNVKDGAGGGKAESVKSDGGKKKKSWLAVELLIFALFSHLLLVISSFTSSSFI	196	ATGGAGCAATCAACGAGATCCCTAATCATAACCATCGTGATAACCTCCATGTTGGTCGGGTTTGGAAGCTCAGATCTGGATCAAGACAGAGAAGAGTGCACGAACCAGCTGGTAGTACTTTCACCGTGTCTCACCTACGTGGGTGGAAACGCAAAAGCTCCAACAAAAGATTGTTGTGGAGGTTTTGGTCAGGTTATAACACAGAGTCAGAAGTGTGTTTGCATATTGGTCAAAGACAAAGATGATCCTAATCTTGGCCTCAAGTTTAATGCAAGCCTAGCCGCTCATCTCCCCACCGCTTGTCATATAACGGCTCCTAACATCACCAAGTGTATTTCGCTTCTGCATTTATCTCCAAACTCGACATTGGCTAGAGAGTTTGAGAGCTTAGGAAGGCTT…	28.0612
XYLP candidate	Bra030873	/	nsLTP2	28.934	+	25 and 26	-	-	-	+	+	A08	417979	419352	-	MF1	C	MEKSTRTLMIITIVITSMLVGFGSSDLDQDREECTDQLIALSPCLPYVGGNAKAPTKDCCGGFDQVITKSEKCVCILVKDKDDPNLGLKFNATLAAHIPTLCHITAPNITKCISLLHLSPNSTLAKEFESLGRIEYEGKTNSTSPSHNVKDGTGGGKAEQVKSTGEKKSWLAVELLIFALFSHLLFIIPSFTSSSFI	197	ATGGAGAAATCAACTAGAACCCTAATGATCATAACCATCGTGATAACCTCCATGTTGGTAGGGTTTGGAAGCTCAGATCTGGATCAAGACAGAGAAGAGTGTACGGACCAGTTGATAGCACTCTCACCATGTCTCCCATACGTGGGAGGAAACGCAAAGGCTCCAACAAAAGATTGTTGTGGTGGTTTTGATCAGGTTATAACAAAGAGTGAGAAGTGTGTTTGCATATTGGTCAAAGACAAAGATGATCCTAATCTTGGCCTCAAGTTTAACGCAACACTAGCTGCTCATATTCCCACCCTTTGTCATATTACAGCTCCTAACATCACCAAGTGTATTTCGCTTCTGCATTTATCTCCAAACTCGACACTGGCTAAAGAGTTTGAGAGCTTAGGAAGG…	30.9645
XYLP	Bra004824	BrXYLP8	nsLTP2	34.1584	+	23 and 24	+	-	+	+	+	A05	1978048	1979340	-	LF	J	MESWRISLVAIAIALLMATLVSAGEDKAKDKEECTEQLVGMATCLPYVQGQAKTPTPDCCSGLKQVLKSDKKCLCVIIQDRNDPDLGLQINVSLALALPSVCHAVADVTKCPALLHMDPKSQEAQVFYQLANGLNKTGPASASTISAPAPTSVSPTAGSEDGNNSGRATSLPSKNHAQSFRKPWLVLEVAAHLFIISFTITL	202	ATGGAGTCTTGGAGGATTAGTCTAGTGGCGATAGCAATAGCATTACTAATGGCTACGTTGGTGTCAGCTGGTGAGGATAAGGCGAAAGATAAGGAAGAGTGTACTGAGCAGCTTGTGGGTATGGCCACTTGTCTTCCTTACGTGCAAGGACAGGCAAAGACTCCGACGCCGGACTGTTGCTCCGGCCTGAAACAGGTCCTCAAATCCGACAAAAAGTGTCTTTGTGTAATCATCCAAGACAGGAATGATCCCGACTTGGGTCTCCAGATCAATGTGTCTCTCGCTCTTGCTCTTCCTTCTGTTTGCCATGCCGTTGCTGACGTCACTAAGTGCCCTGCTTTGCTTCACATGGACCCAAAATCTCAAGAAGCCCAAGTGTTCTATCAGCTAGCAAATGGT…	31.1881
XYLP	Bra036905	BrXYLP9	nsLTP2	36.9863	-	-	+	-	+	+	+	A01	11992538	11993159	-	LF	T	MSTVSAQSTCTNVLISMAPCLGYITGNSSSPSQQCCSQLAHVLRSSGECLCEVLKGGGPRLGINFNKTQALALPKACNVQTPPVSLCNDDSSVKSPTGPSNTSEHGNGSKTVPGHRSTSRGSSIKVSFSLLAVLSAVSYIINYSRY	146	ATGTCCACGGTTTCTGCTCAATCGACCTGCACAAATGTGCTAATTAGTATGGCGCCATGTCTCGGCTACATCACCGGAAACTCTTCTTCTCCTTCTCAACAATGCTGCAGTCAGTTGGCTCATGTTCTCAGGTCTTCTGGTGAGTGTTTGTGTGAAGTTCTCAAAGGTGGAGGCCCTCGTCTTGGGATCAATTTTAATAAAACACAGGCTCTTGCTTTGCCTAAAGCTTGTAATGTTCAAACTCCTCCTGTTAGTCTCTGCAACGATGATTCTTCTGTTAAATCGCCTACAGGACCATCCAACACTTCAGAACATGGAAATGGATCAAAAACAGTTCCAGGACATAGGTCAACATCTCGTGGGAGTTCCATCAAGGTCTCATTCTCTCTTCTCGCCGTC…	32.8767
XYLP	Bra021454	BrXYLP10	nsLTP2 and HMA	36.6925	+	24 and 25	+	-	-	+	-	A04	19255480	19257880	-	MF1	J	MGYTSIYAITFVALVGALLGVSKAQPSGSCVSTLTTLSPCLGYITGNSTTPSQTCCSQLDSVIKSSPQCICSAVNSPIPNIGLNINRTQALQLPNACNIQAPPLSQCNVATGPTTPLGALSPVESPADKNPGVALTPTSSPGARSGVVVGARGGSKTIPSTGAGSSSGSVDRVPPHLFIFICEFYYFKEENDLSDLVSCVLRVGIKCCKGCQTNAKRKLLSVSGVSAVEYNAEQGLLRVSGDPNPAKLLRKLAKWDKNAELVSLPGEVSAPAPRTPQLYQTKRMGKRTPKCFLLRCFGTKEKVEPYGVAGDENGSATPFINTVAPPMVYPPPQPTPGFATPIPYPPPCFGANQPPYTYTSGGMYQSPPPTFQLRKTQFPQMVNYPHH	387	ATGGGGTATACAAGTATCTACGCGATCACATTTGTAGCCCTCGTGGGGGCTCTACTGGGCGTATCAAAAGCACAGCCGAGCGGGTCATGCGTGAGCACACTAACCACCCTTTCTCCGTGCCTAGGCTATATCACCGGAAACTCAACCACTCCCTCACAGACTTGCTGCTCTCAGCTCGACTCTGTCATCAAATCTTCGCCGCAGTGCATCTGCTCTGCCGTCAACAGTCCGATCCCTAACATCGGCCTTAACATTAATCGCACACAGGCCTTGCAGCTCCCAAACGCCTGCAACATTCAGGCGCCTCCTCTCTCACAATGCAATGTGGCCACTGGGCCGACAACACCTCTTGGCGCACTTTCACCGGTGGAGTCACCGGCGGACAAGAACCCTGGCGTG…	39.7933
XYLP	Bra040833	BrXYLP11	nsLTP2	35.0877	+	24 and 25	+	+	+	+	-	A05	16292687	16293385	+	LF	F	MKMGMGLMLLTVFMAVMSSTRVLAQSTCTSALISMSPCLNYITGNTTTPSQQCCSQLGNVVRSSPDCLCQVLNGGGSQLGINVNQTQALALPRACNVQTPPVSRCNNGGGSTADSPADSPNSSGPGNGSKTVPVGEGEGEGPSSDGSSIKFSYPLLAFLSVASYMAIFLKY	171	ATGAAAATGGGAATGGGTTTAATGTTACTTACAGTTTTTATGGCTGTGATGTCTTCTACAAGAGTCCTTGCTCAGTCGACTTGCACATCCGCTTTGATCAGCATGTCGCCGTGTCTCAACTACATAACCGGAAACACAACCACACCTTCTCAGCAATGCTGCAGTCAGCTGGGTAACGTAGTCAGGTCTTCTCCTGATTGTTTGTGTCAAGTCCTCAACGGTGGTGGCTCTCAGCTCGGTATCAACGTTAACCAAACACAGGCTCTTGCTTTGCCTAGAGCTTGTAATGTTCAGACTCCTCCTGTCAGTCGCTGTAACAACGGTGGTGGTTCTACTGCTGACTCTCCTGCAGACTCACCAAACTCTTCAGGACCAGGAAATGGATCGAAAACTGTACCT…	30.4094
XYLP	Bra023817	BrXYLP12	nsLTP2	36.0947	+	24 and 25	+	+	+	+	-	A01	19339963	19340641	+	MF1	F	MKMGRVLVLLTVFMAVMSSTRVSAQSSCTTALISMSPCLNYITGNTTSPSQQCCSQLGNVVRSSPDCLCQALNGGGSQLGINVNQTQALALPRACNVQTPPVSGCSNGGGSTADSPTDSPNSSGPGNGSKTVPVGEGDGSFSDGSSIEISYRLLTFLSVASYIAIFLKY	169	ATGAAAATGGGAAGAGTTCTAGTGTTGCTTACAGTTTTTATGGCTGTGATGTCTTCTACAAGAGTCTCTGCTCAGTCCAGTTGCACAACCGCGTTGATCAGCATGTCTCCCTGTCTCAACTACATAACCGGAAACACTACTTCTCCTTCTCAGCAATGCTGTAGTCAGCTAGGTAATGTAGTCAGGTCTTCTCCTGACTGTTTGTGTCAAGCCCTCAACGGTGGAGGCTCTCAGCTTGGGATCAACGTTAACCAAACACAGGCTCTTGCCTTGCCTCGGGCTTGTAATGTTCAAACTCCTCCTGTCAGCGGCTGTAGCAACGGTGGTGGTTCTACTGCTGACTCTCCTACAGATTCACCAAACTCTTCAGGACCAGGAAATGGATCAAAAACTGTGCCA…	30.1775
XYLP	Bra001874	BrXYLP13	nsLTP2	37.5	+	24 and 25	+	+	+	+	-	A03	19126049	19126740	-	MF2	F	MKTGMGLMFLTIFMAVMSSTRVSAQSSCTSVLISMAPCLNYITGNTTSPSQQCCSQLSSVVQSSPDCLCQALNGGRSQLGLNINQTQALALPRACNVQTPPISRCNGGGSNADSPADSPKSSGPGNGSKTVPVGEGDGSSSDGSSIKFSYPLLAFLIAASYMAVFLKY	168	ATGAAAACAGGAATGGGTTTAATGTTCCTTACAATTTTCATGGCTGTGATGTCTTCTACAAGAGTTTCTGCTCAGTCAAGTTGCACGAGCGTGTTGATCAGCATGGCACCATGTCTCAACTACATAACCGGAAACACTACCTCTCCTTCTCAGCAATGCTGCAGCCAGTTGAGTAGCGTAGTTCAGTCTTCTCCTGACTGTTTGTGTCAAGCCCTCAACGGTGGAAGATCTCAGCTTGGGCTCAACATTAACCAAACACAGGCTCTTGCTTTGCCAAGGGCTTGTAATGTTCAGACTCCTCCTATCAGTCGCTGTAACGGTGGTGGTTCTAATGCTGACTCTCCTGCAGATTCACCAAAATCTTCAGGACCAGGTAATGGATCGAAAACCGTACCAGTA…	27.9762
XYLP candidate	Bra012033	/	nsLTP2	38.3117	+	19 and 20	-	-	-	+	-	A07	12724041	12724505	+	LF	I	MLKANILTGLLLLFTLSSAQTPPAPEPVAADGPSSPTNCLVSMLNVSDCLSYVQVGSTETKPEAACCPELAGMAQSSPECVCNLLGSGASPRFGVKLDKQRAEELSSICGVKAPSPSLCSGTFYSLRAPTFSMLLDRTIQLNSIERPQFTSYFS	154	ATGCTCAAAGCCAACATTCTCACAGGCCTTCTCCTCCTCTTCACTCTCTCCTCCGCGCAGACCCCTCCGGCACCAGAACCAGTGGCCGCAGATGGACCTTCTTCTCCGACGAACTGTCTAGTGAGTATGCTAAACGTATCAGACTGTCTCTCGTACGTTCAGGTAGGGAGTACTGAGACTAAGCCAGAAGCTGCCTGTTGCCCTGAGCTTGCTGGGATGGCTCAAAGCTCCCCCGAGTGCGTCTGTAATCTTCTCGGCAGCGGCGCATCGCCGCGTTTCGGAGTTAAGCTTGATAAGCAGAGAGCTGAGGAACTCTCTTCAATTTGCGGTGTGAAAGCCCCATCACCTAGTCTGTGTTCAGGTACATTTTACTCATTACGTGCACCGACTTTTTCTATG…	31.1688
XYLP candidate	Bra015985	/	nsLTP2	35.7664	+	21 and 22	-	+	+	-	+	A07	23226397	23227282	-	LF	E	MSISIFLGVSTVLAILYAVQATAIWDQDKAMVQCVAKLTPCRPYVNSEAPPPLWCCHPLRKIVENDATCLCEAFKHPDMLALIHLTQEAALNLISSCGVSYDASSCDAESSSVSTSKNAALAISLLGVSFVSAFTGL	137	ATGAGTATTTCCATTTTTCTCGGCGTATCCACCGTCCTCGCCATTCTCTACGCAGTTCAAGCCACAGCAATATGGGACCAAGATAAAGCGATGGTGCAATGCGTAGCAAAACTAACTCCGTGTCGTCCGTACGTTAACTCCGAGGCTCCTCCGCCGCTGTGGTGTTGCCATCCGCTGAGAAAGATCGTGGAGAATGACGCGACATGTCTATGCGAAGCCTTCAAACATCCAGACATGTTGGCACTCATTCATCTCACCCAAGAGGCTGCTCTAAATCTCATTAGTTCATGTGGCGTTAGTTATGATGCTTCAAGTTGTGACGCTGAGAGCTCTTCCGTCAGCACCTCCAAAAATGCAGCCCTAGCTATCAGTTTGTTGGGAGTAAGCTTCGTTTCTGCT…	29.927
XYLP candidate	Bra015984	/	nsLTP2	25	+	22 and 23	-	-	+	+	-	A07	23229659	23230045	-	LF	E	MEICKFLTVIFVAIVVLYSVQAAEQGGDHHSMACMQKLMPCQNYIHAVNPAPPASCCGPMKEIVEKDSKCLCTVFNNPELLKSLNLTKENALDLPKACGVNPDVSICTKTACKFFIIFSTKIPHIYFI	128	ATGGAGATTTGCAAATTTCTCACCGTGATATTCGTCGCCATTGTCGTCCTCTACTCCGTCCAGGCAGCAGAACAAGGAGGAGATCATCATTCGATGGCTTGCATGCAAAAACTTATGCCGTGTCAAAACTATATACACGCCGTGAATCCGGCGCCTCCAGCGTCATGTTGCGGACCAATGAAAGAGATCGTGGAGAAAGACTCTAAGTGTCTATGCACAGTTTTTAACAACCCGGAATTGCTCAAATCACTCAACCTCACCAAAGAAAATGCCCTTGATCTTCCCAAGGCCTGTGGAGTTAATCCTGACGTCTCAATCTGCACCAAAACCGCTTGTAAGTTTTTTATTATTTTTTCAACTAAAATCCCACATATATATTTTATTTAA	38.2812
XYLP candidate	Bra008102	/	nsLTP2	31.1111	+	23 and 24	-	+	+	+	+	A02	12143008	12143707	-	MF1	E	MDITRSLGVATVLIIIYSIQITAQMEQTEEAMRCVEKLIPCHPYINTDSPPPPWCCYPVKEIVEKDVTCLCGFLNHPDMLALINITQDDALNFISSCGASYDESLCSNSTESSSGSTTKNAALAMSFLGFSFLWL	135	ATGGATATTACAAGATCACTCGGCGTAGCCACCGTCCTCATAATTATCTACTCCATTCAAATCACAGCACAAATGGAACAAACTGAGGAAGCAATGCGATGTGTAGAAAAACTAATACCGTGTCATCCGTACATTAACACGGACTCTCCTCCGCCGCCATGGTGTTGCTATCCGGTGAAAGAGATCGTCGAGAAAGACGTGACATGTCTATGCGGATTCCTCAACCATCCGGACATGCTCGCACTCATTAATATCACTCAAGATGACGCTCTAAATTTCATTAGTTCATGTGGAGCTAGTTATGATGAATCACTTTGTAGCAATAGCACTGAGAGCTCTTCTGGCAGCACGACGAAAAATGCAGCCCTAGCTATGAGTTTCTTGGGATTTAGCTTCCTT…	29.6296
XYLP candidate	Bra027016	/	nsLTP2	40	+	25 and 26	-	+	+	+	-	A09	8044118	8045858	-	MF2	D	MATATMIFAAAMTAMILVSLQQVEAQSATTCVNKLVPCFSALTTTTKPPKDCCDSIKEAVEDELPCLCTVYNTPGLLSQFNVSTAQALNLSRRCDVTTDLSACSGTGASSPKASLPPPAGKRGNDTAVGNKLTGYGVTTVILSLVSTIFF	150	ATGGCGACGGCAACGATGATCTTTGCGGCGGCGATGACGGCGATGATTTTGGTTTCATTGCAGCAGGTGGAAGCGCAATCGGCTACGACGTGCGTAAACAAGCTAGTCCCCTGCTTCAGTGCTCTGACAACGACCACGAAGCCACCAAAGGATTGTTGTGACTCGATAAAGGAAGCGGTGGAGGATGAGCTTCCATGTCTCTGCACCGTCTACAACACTCCTGGTTTGCTCTCTCAGTTCAACGTCAGTACTGCACAAGCTCTAAATCTCAGCCGTCGATGTGACGTCACCACTGATCTCTCCGCTTGTTCCGGTACTGGAGCTTCATCGCCAAAAGCTTCTTTACCTCCTCCAGCAGGAAAAAGAGGAAACGACACCGCAGTTGGAAACAAGCTCACC…	38.6667
XYLP	Bra018473	BrXYLP14	nsLTP2	42.6752	+	23 and 24	+	+	+	+	-	A05	8423121	8425482	-	MF2	P	MAQTTTVIFILATLLVPATVVSGQTPPSPVAPSPTINEAMNCAAGLTVCLPAFAQGGTPSKECCTAVKTQQSCLCGFIKAPVLVVPFNITAFSALISKSCGINTNLNLCSETPAQAPLPHMTAPPSGAPKTDKDAASKPAETGLVGIVLIMISALFY	157	ATGGCTCAAACCACCACCGTGATCTTCATCCTAGCCACATTGTTAGTGCCCGCTACGGTTGTTTCAGGACAGACACCACCTAGTCCCGTAGCTCCTAGTCCTACAATAAACGAAGCTATGAACTGTGCAGCAGGTTTGACTGTTTGTTTGCCGGCATTTGCTCAAGGAGGAACTCCGTCGAAGGAATGTTGTACGGCGGTGAAAACGCAGCAATCGTGTCTTTGCGGCTTTATCAAGGCCCCAGTGCTAGTGGTCCCTTTCAATATCACTGCCTTCAGTGCTCTTATCTCCAAGTCTTGTGGAATCAATACCAATCTCAACTTGTGTTCAGAAACTCCCGCTCAAGCTCCATTGCCGCATATGACAGCACCACCTTCAGGTGCACCCAAAACTGACAAG…	39.4904
XYLP	Bra025919	BrXYLP15	nsLTP2	43.5754	+	22 and 23	+	+	+	+	-	A06	6704223	6704949	+	LF	A	MEVVRFAVAVVFVLFSVSSSKAEPTPAMGGGGGGGGDAHSMPCIQKLMPCQPYLHSVTPPPPASCCLPMKEIVEKDATCLCSVFNNVDMLKSLNLTKENALVLPKACGAKADISLCKSSNGTTTPSTGTTTTPPASSTGSGSTGASSSSTDKPTNSAPAINFAGASFASAFMALATIFF	179	ATGGAGGTCGTTAGATTCGCCGTCGCCGTCGTTTTTGTATTGTTCTCCGTCTCGTCATCTAAGGCTGAGCCTACACCGGCAATGGGTGGAGGCGGAGGAGGAGGAGGAGATGCTCACTCAATGCCGTGTATACAGAAACTGATGCCATGTCAGCCTTATCTTCACTCGGTGACTCCTCCACCGCCCGCGTCGTGTTGCCTGCCGATGAAGGAGATCGTCGAGAAAGACGCCACGTGTCTTTGCTCCGTCTTCAACAATGTCGACATGCTCAAATCGCTTAACCTCACTAAAGAAAACGCTCTTGTTCTCCCTAAAGCTTGTGGCGCCAAGGCTGACATCTCGCTATGCAAATCCAGCAATGGCACCACTACACCTTCGACGGGAACTACCACAACTCCT…	35.7542
XYLP	Bra016563	BrXYLP16	nsLTP2	45.7143	+	20 and 21	+	+	+	+	-	A08	18304870	18306098	-	MF1	A	MEILKFAVIFVLCSISSSNAATTPPSGGAGDAHSMPCIQKLMPCQPYLRSVTPPPPASCCMPLKEIVETDVNCLCSVFNNVDMLKSLNLTKENALVLPKACGANADVSQCKASTGTTTPSTSPGTTKTPPASPAESGSTGGSASSTAKPSDSAPAINFSGISFAAAFVALATIFF	175	ATGGAGATTCTTAAGTTCGCTGTCATTTTTGTACTTTGCTCCATCTCGTCGTCTAACGCCGCAACAACACCGCCGAGCGGCGGAGCAGGAGATGCTCACTCAATGCCATGTATACAAAAACTGATGCCGTGTCAGCCGTATCTTCGCTCAGTCACTCCGCCGCCTCCAGCGTCGTGTTGTATGCCGCTGAAGGAGATCGTCGAGACCGACGTGAACTGTCTTTGCTCCGTCTTCAACAACGTAGATATGCTTAAATCGCTTAACCTTACTAAAGAAAACGCTCTTGTTCTCCCCAAAGCTTGTGGCGCCAACGCTGATGTGTCGCAGTGCAAAGCCAGCACCGGTACTACGACGCCTTCGACGTCACCAGGAACTACTAAAACTCCTCCGGCATCTCCC…	36
XYLP	Bra031024	BrXYLP17	nsLTP2	46.9613	+	22 and 23	+	+	+	+	-	A09	34636724	34637587	-	MF2	A	MEIVRFTVAVFFVLYSVSSSNAATAPPSGGGGGGGDAQAMPCIQKLMPCQPFLHSVIPPPPPSCCLPLKAIVANDATCLCSVFNNVDMLKSLNLTKDNALDLPKACGANPDISLCKASPAGGTTTNSTSPATPKTPPVSSTGSGSTGASSSTTSPTSSAPAINFAGLSFASTIVALATTFF	181	ATGGAGATTGTTAGATTCACCGTCGCCGTCTTTTTTGTACTTTACTCCGTATCATCATCTAACGCCGCAACTGCACCACCGAGCGGTGGAGGCGGCGGAGGAGGAGATGCTCAGGCAATGCCGTGTATACAGAAACTTATGCCGTGTCAGCCGTTTCTCCACTCGGTGATTCCACCACCGCCTCCATCGTGTTGCCTGCCGCTGAAGGCGATCGTCGCCAACGACGCGACGTGTCTTTGCTCCGTGTTCAACAACGTAGATATGCTCAAATCGCTTAACCTCACTAAAGACAACGCTCTTGATCTCCCTAAAGCTTGTGGCGCCAACCCTGACATCTCACTATGCAAAGCCAGCCCCGCGGGTGGTACTACTACGAATTCGACGTCGCCGGCAACTCCC…	35.9116
XYLP	Bra031023	BrXYLP18	nsLTP2	41.1392	+	22 and 23	+	+	+	+	-	A09	34639029	34639593	-	MF2	A	MKIVRFTVAVFFVLVSVSSSNAAVAPPSGGGSGGGDARALPCIQKLKSCQPYLHSVIPPLPASCCLSMKEMVANDAPCLCSVFNNVDMLKSLNLTRDNALDIPKACDAEPDISLCKASPADGPTTNSTSSTPTSSAPAINFAGLSFASTIVALATTFF	158	ATGAAGATTGTTAGATTCACCGTCGCTGTCTTTTTTGTACTTGTCTCTGTCTCATCATCTAACGCCGCAGTTGCACCTCCTAGCGGTGGAGGCAGCGGAGGAGGAGATGCTCGGGCACTGCCGTGTATACAGAAACTTAAGTCGTGTCAGCCGTATCTCCACTCGGTGATTCCACCACTGCCTGCATCGTGTTGCCTGTCGATGAAGGAGATGGTCGCCAACGATGCTCCGTGTCTTTGCTCCGTGTTCAACAACGTGGATATGCTCAAATCGCTTAACCTCACTAGAGACAACGCTCTTGATATCCCTAAAGCTTGTGACGCCGAGCCTGACATCTCACTATGCAAAGCCAGCCCCGCGGATGGTCCTACTACGAATTCGACGTCGTCCACACCGACA…	32.9114
XYLP	Bra031022	BrXYLP19	nsLTP2	45.1613	+	23 and 24	+	+	+	+	-	A09	34641658	34642459	-	MF2	A	MEIVRFAVAAVFFVLYSVSSSNAAIAPPSGGGGGGGDAQEMPCIQKLMPCQPFLHSVIPPPPPSCCLPMKAIVANDATCLCSVFNNVDMLKSLNLTKDNALDLPKACGANPDISLCKASPAGGTTTNSTSPATPKTPPVSSTGDFHCGTTGASASSTSTPTSSAPAINFAGLSFASTIVALAATFF	186	ATGGAGATTGTTAGATTCGCCGTTGCTGCCGTCTTTTTTGTGCTTTACTCCGTATCATCATCTAACGCCGCAATTGCACCACCCAGCGGTGGAGGCGGAGGAGGAGGAGATGCTCAGGAAATGCCGTGTATACAGAAACTTATGCCGTGTCAACCGTTTCTTCACTCGGTGATTCCACCACCGCCTCCATCGTGTTGCCTGCCGATGAAGGCGATCGTCGCTAACGACGCGACGTGTCTTTGCTCCGTGTTCAACAACGTAGATATGCTCAAATCGCTTAACCTCACTAAAGACAACGCTCTTGATCTCCCTAAAGCTTGTGGCGCCAACCCTGACATCTCACTATGCAAAGCCAGCCCCGCGGGTGGTACTACTACGAATTCGACGTCGCCGGCAACT…	34.4086
XYLP	Bra015955	BrXYLP20	nsLTP2	44.1026	+	24 and 25	+	+	+	+	-	A07	23355329	23356082	-	LF	E	MASSILFITLLISLSSISLQLVFAQVPGTTTATCSSMLLSLAPCGPFVQGFVQLPAQPCCDGLNQIYSQQPTCLCLFLNNTSTLSPAFPINQTLALQLPPLCNVPANASSCSSPGGEAPSDSSSVAPPPSSSTSSPVSPSAKNNSSVAGTPVAQLAPRPTSLMGLGYDLRSSGSKSKIQLIILALAVILPGTLFI	195	ATGGCTTCTTCTATTCTCTTTATCACTCTCCTAATCTCCTTGTCTTCTATCTCTCTACAACTGGTTTTCGCTCAAGTCCCAGGCACCACCACAGCTACATGTTCCTCAATGCTTCTTTCTTTGGCTCCATGTGGTCCATTCGTGCAAGGCTTTGTCCAGCTTCCGGCTCAGCCTTGTTGTGACGGCTTAAACCAGATATATAGCCAACAACCAACCTGTCTCTGTCTCTTCCTCAACAATACTTCTACTTTGTCCCCTGCTTTTCCAATCAACCAAACTCTTGCTCTACAGCTGCCACCGCTTTGCAACGTTCCAGCCAATGCGTCCTCTTGCTCTTCACCTGGAGGAGAGGCGCCTAGTGATTCTTCCTCGGTTGCTCCTCCACCTTCTAGCTCAACC…	29.7436
XYLP	Bra032857	BrXYLP21	nsLTP2	39.1534	+	21 and 22	+	+	+	-	-	A09	23527163	23532341	-	LF	B	MKDLHFHIFLVTMTVIASISAATPTAPAAGGALSDECNQDFQKVTLCLDFATGKAPTPSKKCCDAIEDIKEKDPKCLCYVIQQAKTGGQALKDLGVQEAKLIQLPTACQLRNASISNCPKLLGISPSSPDAAVFTSNATTITPEAPAGKSPATPATSSEKGGSASIRDGHAVVALAITLITVSFVSTLL	189	ATGAAGGATCTTCATTTCCACATCTTCCTAGTCACCATGACGGTCATTGCATCCATCTCCGCGGCAACACCGACGGCTCCTGCGGCCGGAGGAGCATTGTCGGACGAATGTAACCAAGATTTTCAAAAGGTGACCTTGTGTTTGGACTTCGCGACCGGGAAGGCACCAACTCCGTCTAAGAAGTGTTGTGACGCTATTGAAGATATAAAAGAGAAAGATCCAAAGTGTTTGTGTTACGTGATACAACAAGCCAAGACAGGAGGACAAGCTTTGAAGGATCTTGGTGTTCAAGAAGCCAAACTTATTCAACTTCCAACGGCTTGTCAGCTCCGCAACGCTAGCATCTCCAATTGTCCAAAGCTTCTTGGGATTTCGCCGAGCTCCCCAGACGCAGCCGTA…	33.8624
XYLP	Bra010912	BrXYLP22	nsLTP2	40	+	21 and 22	+	+	+	+	+	A08	16294218	16296051	-	MF1	B	MKGLYFHLFLVTMTVVASISAATPAAPSGGGSLLDECSKDIQTVSLCLDFASGKAPNPSKKCCDAIEDIKEKDPKCLCFVIQQAKSGGQTLKDLGVQEAKLIQLPTSCQLHNASISNCPKLLGISPSSPAAAIFTSNATSTTTPAAPGGTSPATPATSSEKGGSASIKDGHAVMLLAVALMSISFLSTLPWMGLA	195	ATGAAGGGTCTCTATTTTCACCTCTTCCTAGTAACCATGACGGTCGTTGCCTCCATCTCCGCTGCTACACCGGCGGCTCCATCAGGAGGAGGATCTTTGTTAGACGAATGTAGCAAAGATATTCAGACGGTGAGTTTGTGTTTGGATTTCGCGTCCGGGAAGGCACCAAATCCGTCTAAGAAGTGTTGTGACGCTATCGAAGATATAAAAGAGAAAGATCCGAAGTGTTTGTGTTTCGTGATACAACAAGCCAAGTCAGGAGGACAAACTTTGAAGGATCTTGGTGTTCAAGAAGCTAAACTCATTCAACTTCCGACTTCTTGTCAGCTCCACAACGCTAGCATCTCCAACTGTCCAAAATTGCTCGGGATTTCGCCAAGCTCACCAGCCGCAGCCATA…	30.7692
XYLP	Bra021455	BrXYLP23	nsLTP2	45.3125	-	-	+	-	-	+	-	A04	19258327	19259177	+	MF1	J	MSSLILGGKGQQIISTPCTSSMISTFTPCLNFITGSSGGSVTPTAGCCDSLKSLTSTGMNCACLILTANVPLPTGFINRTLSLALPRACKMTGVPVQCQAAGTPLPAPGPVPFLLAPPPPMSAFSPGSSKAAATAPGLAPDAPLDGPMGPTATPGIRPVVQPLQPTSLAQYSTSPFLPLLFFLFTLLTLLNL	192	ATGTCAAGCTTAATATTGGGAGGGAAAGGTCAGCAGATAATTAGCACGCCATGCACCTCCTCCATGATCTCTACCTTCACTCCATGTCTCAACTTCATAACCGGGAGCAGCGGCGGCTCCGTCACTCCCACCGCCGGCTGCTGCGACTCCTTAAAGTCGTTGACCAGCACCGGCATGAACTGTGCTTGCCTCATTCTCACTGCTAATGTCCCGCTGCCTACTGGCTTCATCAATCGGACTCTCTCGCTTGCTCTCCCTCGTGCCTGCAAAATGACCGGTGTACCTGTTCAGTGTCAAGCGGCGGGAACACCTCTGCCAGCGCCAGGTCCAGTGCCATTTTTGCTGGCCCCACCACCGCCTATGTCTGCTTTTAGCCCCGGATCATCTAAGGCGGCGGCG…	35.9375
XYLP	Bra023816	BrXYLP24	nsLTP2	48.5437	+	24 and 25	+	+	+	+	+	A01	19338367	19339179	-	MF1	F	MSKISGITIVLVALIAVLAFPVRSQQPPLSQCTPSMMTTVGPCMSILTNSSTNGTSPSSDCCNSLKSLTTGGMGCLCLIVTGSVPFNIPINRTTAVSLPRACNMPRVPLQCKANIAPAAAPGPASTFGPAMSPGPATTPLVPEPTPAAQTPQSVTTRPFTPTADGAAPTADNGGSTSRPSLTPSSAYALSPSLLFFGISLVALKFY	206	ATGTCCAAGATCTCAGGAATAACGATTGTGTTAGTGGCCTTAATCGCGGTGCTAGCTTTTCCGGTTCGCAGCCAGCAACCGCCGCTTAGCCAATGTACTCCGTCTATGATGACGACCGTAGGTCCTTGTATGAGCATTTTAACCAACAGCAGTACTAATGGAACTTCACCTTCGTCTGATTGTTGTAACTCATTGAAGTCTTTAACTACCGGAGGAATGGGATGTCTCTGTCTTATTGTCACCGGAAGCGTTCCTTTTAATATTCCGATTAACCGTACAACCGCCGTCTCTCTTCCACGTGCTTGTAACATGCCTAGAGTCCCTCTTCAATGCAAAGCCAATATTGCTCCAGCTGCTGCTCCTGGACCTGCTAGTACATTTGGACCAGCGATGTCTCCA…	37.8641
XYLP	Bra001875	BrXYLP25	nsLTP2	48.2927	+	23 and 24	+	+	+	+	-	A03	19127803	19128510	+	MF2	F	MSKIPVITIAVALLAVLALPVRSQQPPLSQCTPSMMTTVGPCMSILTNSSTNGTSPSSDCCNSLRSLTTGGMGCLCLIVTGSVPFNIPINRTTAVSLPRACNMPRVPLQCNANIAPAAAPGPAGTFGPAMSPSPATTPIVPEPTPAAQTPQSDTTRPFTPTVDGAAPTSDDGGNTSRPSVTPSSSYALSPSLLFLVVSLVALKFY	205	ATGTCGAAGATCCCGGTTATAACCATTGCCGTGGCCTTACTCGCAGTGCTAGCTTTGCCGGTTCGCAGCCAGCAACCGCCGCTTAGCCAATGTACGCCGTCTATGATGACCACCGTGGGTCCTTGTATGAGCATTTTAACCAACAGCAGTACCAACGGAACTTCACCTTCCTCTGATTGTTGTAACTCGTTGAGGTCCTTGACTACTGGAGGAATGGGATGTCTCTGCCTTATTGTCACTGGAAGTGTTCCTTTTAATATTCCGATTAACCGTACAACCGCAGTCTCTCTTCCACGTGCTTGTAACATGCCTAGAGTTCCTCTTCAATGCAACGCCAACATTGCTCCAGCTGCTGCTCCTGGACCTGCTGGTACATTTGGACCGGCCATGTCTCCAAGT…	39.0244
XYLP	Bra015426	BrXYLP26	nsLTP2	46.0396	+	26 and 27	+	+	+	+	+	A10	1366071	1367207	-	LF	A	MDPRFCLISALIFLSLLSNSPILILAQISTPCSPTMLSSVTGCMSFLTGGGSSPTSDCCEALKSLTGTGLDCLCLIVTASVPINIPINRTLAISLPRACGMPGVPVKCKASAAPLPAPGPVSLGPTTPTETQSPQGSASFGPTTSPASSIIPDDQNIPASDKGENPTASTPSASSPSSSHSIKLPLLLLTFFAFQIISLLLS	202	ATGGATCCCAGATTTTGCCTAATCTCAGCTCTAATCTTCTTGTCTCTACTTTCAAACTCTCCCATATTGATTCTTGCTCAAATCAGTACTCCGTGTTCACCAACCATGCTCTCAAGCGTTACGGGGTGCATGAGTTTTCTAACGGGAGGTGGTAGTTCTCCGACTTCTGATTGTTGTGAGGCTCTTAAATCGTTAACCGGAACCGGTTTGGACTGTTTGTGTCTAATTGTAACCGCAAGTGTGCCCATCAATATTCCTATTAACCGAACTCTAGCCATCTCTCTTCCTCGTGCATGTGGCATGCCTGGTGTCCCCGTTAAATGCAAAGCTTCTGCAGCACCTCTTCCTGCTCCAGGCCCTGTGTCTCTCGGTCCAACCACTCCTACAGAAACGCAATCT…	31.1881
XYLP	Bra032462	BrXYLP27	nsLTP2	44.8485	+	26 and 27	+	-	-	+	-	A09	37936981	37937897	-	MF2	A	MDPKSFLISALIFSLLSNSPVLMSLAQINTPCSPTMLSSVTGCMSFLTGGATSTTSDCCRALKTLTGTSMDCLCMIVTANVPLDLPINRTLAISLPRACGVPVQCKASSALLYSPGPASVGPTTSPPTETQNPEGSASFGPATSPTSSMDPDGMPDGKAHIFFNT	165	ATGGATCCCAAATCATTCCTAATCTCAGCTCTAATCTTCTCTCTACTTTCAAATTCTCCAGTACTGATGAGTCTTGCTCAAATCAACACTCCATGTTCACCAACCATGCTCTCTAGCGTTACAGGGTGCATGAGTTTTCTAACGGGAGGTGCTACTTCTACGACTTCGGATTGTTGTAGGGCTCTTAAAACGTTAACCGGAACCAGTATGGACTGTTTGTGTATGATTGTGACCGCAAACGTGCCACTCGATCTTCCTATTAACCGAACTCTAGCCATCTCTCTTCCTCGTGCATGTGGTGTCCCCGTTCAATGCAAAGCTTCTTCAGCACTCCTTTATTCTCCAGGCCCTGCGTCTGTCGGTCCAACCACTTCTCCTCCTACGGAAACCCAAAATCCT…	34.5455
XYLP	Bra039713	BrXYLP28	nsLTP2	40.6699	+	20 and 21	+	-	+	+	+	A08	6513129	6513902	-	MF2	T	MAATIVFILMLAITSSTAVAETQGPSSSPPAPTCSEELVMFSPCIPYVSAPPNNISKTPDALCCSVFSTSVHSAAGKCLCYLLRQPMILGFPLDRSRLLSLSQICTEFQSSDESFESLCSPSVSPELPPLQSIQFTSPFDYGDRDSASPQSLGLPPETAKDPPISDQFSPDIDNVSPQLIINGSPMISNLLLFLTTIIMTLATCILTRI	209	ATGGCCGCCACCATCGTATTCATCCTCATGCTCGCGATCACCTCCTCAACCGCCGTGGCCGAGACGCAGGGACCTTCTTCTTCTCCACCGGCTCCGACTTGCTCGGAGGAGCTGGTTATGTTCTCTCCATGCATCCCTTACGTCTCGGCTCCGCCAAACAACATCTCAAAGACGCCGGATGCTCTTTGCTGCTCTGTTTTCTCCACTTCTGTTCATTCCGCCGCCGGAAAGTGCCTCTGTTATCTTCTCCGCCAGCCGATGATCCTCGGATTCCCGCTCGATCGATCTAGATTGCTTTCTCTTTCTCAGATCTGTACCGAATTCCAGAGTTCCGACGAATCTTTCGAGTCTCTTTGCTCTCCCTCAGTGTCGCCTGAGCTTCCGCCGCTTCAGAGTATC…	29.6651
XYLP	Bra025907	BrXYLP29	nsLTP2	42.0213	+	26 and 27	+	+	+	+	+	A06	6785009	6785834	-	LF	A	MASSSVFITVLISLVPVFLQPGLAQGQSPPASCASLLLALAPCGPFVQGFVQFPAQPCCSSLSQIYSQQPTCLCLFLNNNSTLSSAFPINQTLALKLPQLCSIPANSSVCSSGASTASPPSTNSTGSQVSMGAKNNSVAAATPVAQVAPKPSNMMGLGDGLRSSGPTFKIQVTIFVIAAILAGTLFLV	188	ATGGCATCTTCAAGTGTCTTTATCACTGTCTTAATTTCCTTGGTTCCAGTCTTCCTCCAACCAGGTCTTGCTCAAGGTCAGAGTCCTCCAGCTTCTTGTGCTTCTCTTCTGCTAGCTCTGGCTCCATGTGGTCCATTCGTGCAGGGATTTGTCCAGTTCCCGGCTCAGCCATGCTGCAGCAGCCTGAGCCAGATCTACAGCCAACAGCCGACCTGCCTCTGTCTCTTCCTCAACAACAACTCCACTCTATCATCTGCTTTTCCCATCAATCAAACCCTCGCGCTGAAACTGCCCCAGCTTTGTAGCATCCCAGCTAATTCATCTGTTTGCTCCTCAGGAGCTTCCACTGCTTCTCCACCATCTACTAACTCAACCGGCTCTCAAGTATCTATGGGTGCA…	29.7872
XYLP	Bra040823	BrXYLP30	nsLTP2	46.3768	+	22 and 23	+	+	+	+	-	Scaffold000272	19750	21245	+	-	-	MKQSLILSILILLSSSFAQIHARNKSHPANPPSPVATPAPGPSNSDCSSVIFDMMDCLSYLTPGSNDTTPTKVCCGGILSVLQYNPKCVCIGLASSKDMGIALNNTRALAMPTICKLPIAAPHCAILDASRPSASTPGMSSVSPSAVTPMTPQSSAQSPTFSPSLPESPGITAPSPSSSGTNHLSVSKFTFVAVVVSYITYISAFSN	207	ATGAAGCAATCTCTTATTCTTTCCATATTAATACTACTATCATCATCATTTGCACAAATCCATGCCCGCAACAAATCACATCCGGCAAACCCTCCCTCACCGGTAGCAACTCCAGCACCTGGACCATCAAATTCTGATTGCTCGAGCGTTATATTTGACATGATGGATTGTCTCTCGTATCTTACCCCTGGATCAAATGATACTACGCCCACGAAAGTGTGTTGTGGGGGAATCCTATCTGTTCTACAATATAATCCTAAGTGTGTTTGTATCGGCTTAGCGAGTAGCAAAGATATGGGTATTGCACTGAATAACACAAGAGCTCTTGCCATGCCTACGATTTGCAAGCTCCCCATTGCTGCTCCTCATTGTGCTATACTGGACGCGTCGAGGCCGAGT…	33.8164
XYLP	Bra021349	BrXYLP31	nsLTP2	38.4211	+	21 and 22	+	+	+	+	+	A05	10125679	10127256	-	MF1	F	MTNVAVIAAILITVLLSASVSEQMAPSPSSGPSGAPDCMTNLLNMTDCLSYVQVGNGGGAANPDKACCPELAGLVDSSPQCLCYLLGGDMAAQYGIKIDKAKALKLPGVCGVVTPDPSLCSLFGIAVGAPEAMGKEEASPAFAPSSGAESPEGLGSGPSASRTSDAPNTPYSLFLSVIIIPLAFAFHLYS	190	ATGACTAACGTTGCAGTAATAGCCGCTATTCTGATTACAGTATTGTTATCCGCTAGCGTGTCAGAACAAATGGCTCCATCTCCTTCCTCAGGACCTTCGGGTGCACCAGACTGCATGACGAATCTGTTGAACATGACCGACTGTCTTTCGTACGTTCAGGTTGGAAACGGTGGTGGTGCGGCCAATCCAGACAAAGCTTGCTGTCCGGAGCTTGCTGGCCTAGTCGATAGTTCGCCACAATGCCTCTGTTACCTGCTCGGCGGAGATATGGCGGCTCAGTATGGAATCAAGATTGATAAAGCAAAGGCTCTCAAGCTTCCCGGAGTTTGTGGCGTCGTTACTCCGGATCCCTCACTTTGTTCACTGTTTGGAATTGCAGTTGGAGCACCGGAAGCTATG…	29.4737
XYLP	Bra014833	BrXYLP32	nsLTP2	45.5446	+	22 and 23	+	+	+	+	-	A04	3496478	3497817	+	MF1	N	MKQSLISILILLLSSSFAPIHARNKPQPAKSPSPVAALAPGPSNSDCSSIIYDMMDCLSYLTPGSNDTKPTKVCCGGILSVLQYNPKCICVGLESSKTMGFAVNNTRARAMPTTCKLTIVAPHCAILDEATPAASIAVTPSAGTPMTSPSSGGSPTSAPSLAESPVMTAPSPSRSGTNHLSVSTLTLVSVIVSSVTYISFLF	202	ATGAAGCAGTCACTTATTTCCATCTTAATACTTCTACTATCATCATCATTTGCACCCATCCACGCCCGCAACAAACCACAGCCGGCAAAGTCTCCTTCACCCGTAGCTGCTCTAGCTCCAGGACCGTCAAATTCTGATTGCTCCAGCATTATATATGACATGATGGATTGTCTCTCGTACCTTACCCCTGGATCAAATGATACTAAGCCCACAAAAGTTTGTTGTGGGGGAATTCTATCTGTTCTACAATATAACCCTAAGTGTATTTGCGTTGGTTTAGAAAGTAGCAAAACTATGGGGTTTGCAGTGAATAACACTAGAGCTCGTGCTATGCCTACGACTTGCAAGCTCACCATTGTTGCTCCTCATTGCGCAATCCTGGACGAGGCGACACCGGCT…	35.6436
XYLP	Bra037069	BrXYLP33	nsLTP2	44.8598	+	23 and 24	+	+	+	+	+	A05	9131693	9132477	-	MF1	S	MAATSNAVVLIVILAITFSSSSAVTETQAPSPPALTCTEELVMFSPCLPYVSAPPNNISDAPDPLCCSAFSTSVNSGAGNCLCYLLRQPMILGFPLDRSRLLSLSQICSDLSSDESFESICSPSESPELPPLQSIQFTAPFVYGDKASASSPSFAISREAAGISPTSDQPSPETDSLSSTPESIINGSPKITSFCFLSTIIMTLPTFDLFLLAL	214	ATGGCCGCCACAAGCAACGCCGTCGTGCTCATCGTCATACTTGCGATCACCTTCTCTTCCTCCTCCGCAGTGACCGAGACGCAGGCACCTTCTCCACCGGCTCTCACCTGTACGGAGGAGCTAGTCATGTTCTCTCCATGCCTTCCTTACGTCTCGGCTCCACCGAACAACATCTCAGACGCGCCGGATCCTCTTTGCTGCTCGGCTTTCTCCACATCCGTTAATTCCGGCGCCGGAAACTGCCTCTGTTATCTTCTCCGGCAACCTATGATCCTTGGATTCCCGTTGGATAGATCACGACTGCTTTCTCTTTCCCAGATCTGTAGCGATCTTAGCTCCGACGAATCTTTCGAGTCTATCTGCTCGCCATCAGAGTCGCCGGAGCTTCCGCCGCTTCAG…	28.0374
nsLTP2-containing AGP	Bra030067	BrCAGP1	nsLTP2	40	+	21 and 22	+	+	+	+	+	A07	9054863	9056183	-	MF2	B	MKGLHFHLFLVTMTVVVSVSAATPAAPAAGGALADECSQDFQKVTLCLDFATGKAPNPSKKCCDAIEDTKERDPKCLCYVIQQAKTGGQALKDLGAKKINSFNFQLLASSTTLASPTVQEMHVVDYGFEFLGISPSSPDAAVFTSNATSTTTPAAPAGKSPATPTTSMGTGGSPSIRDGHATVALAFALIMTVSFVSILPRMGLA	205	ATGAAGGGTCTTCATTTCCACCTCTTCCTAGTCACCATGACGGTCGTTGTATCCGTCTCCGCGGCTACACCGGCAGCTCCGGCGGCAGGAGGAGCGTTGGCAGACGAGTGCAGCCAAGATTTTCAAAAGGTGACGTTGTGTTTGGATTTCGCGACCGGGAAGGCACCAAATCCGTCTAAGAAGTGTTGTGACGCTATCGAAGATACAAAAGAGAGGGATCCAAAGTGTTTGTGTTACGTGATACAACAAGCGAAGACAGGAGGACAAGCTTTGAAGGATCTTGGTGCCAAGAAGATAAACTCATTCAACTTCCAACTTCTTGCCAGCTCCACAACGCTAGCATCTCCAACTGTCCAAGAAATGCATGTTGTTGATTATGGATTTGAGTTTCTCGGGATT…	33.6585
nsLTP2-containing AGP	Bra039574	BrCAGP2	nsLTP2	73.2095	+	18 and 19	+	-	-	+	-	Scaffold000169	113123	113950	-	-	-	MKHLVVLSNVLLLLSCDAAVFMSPSESPVFSPSSEPSNNDCSTVVYGMFDCLSFLTVGSTDLSPTKTCCEGIKIVLEYNSSCLCIALESSRAIGFDLINNRALAMPSTCNIPIDPHFVSPSKPPTTTLSSGSSTSITTTSPSVSSPASSHSSAAKPGSSPTIIQSPPTLAAQSPAMFAPSPSEYGMENMSLSKLFIIIMMISSFVYLLA	209	ATGAAGCATTTAGTTGTTTTATCTAATGTATTGCTACTTCTATCATGCGATGCCGCTGTATTCATGTCGCCGTCAGAGTCACCTGTGTTCTCTCCATCATCTGAACCATCAAACAATGATTGCTCCACAGTAGTTTACGGCATGTTTGATTGTCTTTCCTTTTTGACAGTTGGATCAACTGATCTAAGTCCTACCAAAACATGTTGCGAAGGGATTAAAATTGTTCTTGAATATAACTCTAGCTGTCTATGCATTGCGTTGGAGAGTAGTCGTGCAATTGGGTTTGATTTGATTAACAATAGAGCTCTTGCAATGCCTTCTACTTGTAACATCCCCATCGATCCTCATTTTGTATCTCCTTCGAAACCACCGACAACTACATTGTCTTCCGGTTCATCC…	31.1005
POeI-like HAP	Bra021876	BrCAGP3	POeI-like	34.0909	+	24 and 25	+	-	+	+	+	A04	15097958	15101025	-	MF1	J	MGFIGKSVLLTLIALCCFTSSVFSTIAQVPPVKLITPLPTLPPTKAPIKVPTFPPAKAPIKVPTLPPAKAPIKPPVVLPPVSPPKFNRTLVAVRGVVFCKACKYAGVNNLQGAKPVKGAVVRLLCKNKKNATSEATTDKNGYFLLYAPKTVSNYAIRNCRAYLVKSPDAKCSKVSKLHGGYLGSFLKPVVKPENATIIFNKLKYSLFNVGPFAFEPVCPK	220	ATGGGTTTCATCGGTAAGAGTGTTTTGCTAACTCTCATAGCACTTTGCTGCTTCACTTCATCTGTTTTCAGTACTATAGCTCAAGTACCTCCAGTTAAACTAATAACACCATTACCCACTCTCCCACCTACCAAAGCTCCTATCAAGGTGCCAACATTCCCACCAGCCAAAGCTCCGATCAAGGTGCCAACACTCCCACCAGCCAAAGCTCCGATCAAGCCTCCGGTTGTTCTCCCACCGGTTTCTCCTCCTAAGTTCAACAGGACACTAGTGGCCGTGCGGGGTGTGGTCTTCTGCAAAGCCTGCAAGTATGCCGGTGTAAACAATCTCCAAGGCGCCAAACCCGTTAAAGGTGCGGTGGTGAGACTTTTGTGCAAAAACAAGAAGAACGCAACATCG…	49.5455
POeI-like HAP	Bra032889	BrCAGP4	POeI-like	41.5929	+	24 and 25	+	-	+	+	-	A09	23259911	23261819	+	LF	B	MGFLGKSILSSLLAIWFFTSCAFTEEVNHVNQTPSSAPAPSPYHHGHHHPHPPHHHHPHPHPPAKAPVKPPVSPPSKPPVKPPVYPPTKSPVKPPTKPPVKPPVSPPAKPPVKPPVYPPTKAPVKPPVKPPVKPPVSPPAKPPIKPPVSPPAKPPVKPPVYPPTKAPVKPPTKAPAKPPVSPPAKPPVSPPAKPPVKPPVYPPKFNRSLIAVQGTVFCKSCQYASFDSLIGAKPVEGAVVRLLCKSKKNIVAETKTDKNGYFLLLGPKTVTNYGFRGCRVYLVKSKDYKCNKVSKLFGGDVGAVLKPEKRKGKSAVVINQLIYGIFNVGPFAFDPVCPK	339	ATGGGGTTCTTGGGTAAGAGTATATTGTCGAGTCTCCTTGCAATATGGTTCTTCACTTCCTGTGCTTTCACTGAAGAAGTGAACCATGTGAACCAAACGCCTTCCTCTGCTCCTGCTCCATCTCCTTACCACCACGGCCACCACCACCCACATCCTCCCCATCACCACCACCCTCACCCTCACCCACCGGCAAAAGCCCCTGTCAAGCCGCCGGTTTCTCCACCTTCTAAACCTCCGGTTAAGCCTCCAGTTTACCCCCCAACCAAATCCCCGGTTAAGCCCCCAACTAAACCTCCGGTTAAGCCACCAGTTTCCCCACCAGCAAAACCTCCTGTTAAACCTCCGGTTTACCCTCCGACCAAAGCTCCAGTTAAGCCCCCAGTCAAACCTCCGGTTAAG…	58.1121
POeI-like HAP	Bra030083	BrCAGP5	POeI-like	42.3197	+	24 and 25	+	-	+	+	-	A07	8926755	8928147	+	MF2	B	MGFLGKSVLVSLIALWCFTSSAFTEEVNHVTQTPSSAPAPAPYHHGHHHPHPPHPHHPHPHPPAKAPVKPPVSPPAKPPVKPPVYPPAKAPVKPPTKPPVKPPVSPPAKPPVKPPVYPPTKAPVKPPVKPPVKPPVSPPAKPPVKPPVYPPTKAPTKPPTKPPVKPPVSPPAKPPVKPPVYPPKFNRSLVAVQGTVFCKSCKYASYDSLTGAKPVEGAKVRLVCKSKKNIVAETETDKNGYFLLLAPKTVTNFGFRGCRAYLVKSKDYKCNKVSKLFGGDVGAVLKPVKTPGKSSVVINKLTYGVFNVGPFAFDPVCPK	319	ATGGGGTTCTTGGGTAAGAGTGTATTGGTGAGTCTCATTGCACTTTGGTGCTTCACTTCCTCTGCCTTCACTGAAGAAGTGAACCATGTGACTCAAACACCTTCCTCTGCTCCTGCTCCGGCTCCTTACCACCACGGCCACCACCACCCACACCCTCCCCATCCCCACCATCCTCACCCGCACCCTCCGGCAAAAGCCCCTGTTAAGCCACCGGTTTCTCCACCAGCTAAACCTCCGGTTAAGCCTCCAGTTTACCCTCCAGCCAAAGCCCCAGTCAAGCCCCCAACTAAGCCCCCTGTTAAACCACCAGTTTCTCCACCAGCCAAACCTCCGGTTAAGCCCCCGGTTTACCCTCCGACCAAAGCCCCGGTTAAGCCCCCAGTTAAACCTCCAGTTAAG…	60.815
POeI-like HAP	Bra003506	BrCAGP6	POeI-like	45.7726	+	22 and 23	+	-	-	+	-	A07	16792297	16793439	+	MF2	N	MAVTRAALAICFLLSLATIATADYYSPSTPPVYTPPAYKPTHPPPVYTRPVHKPTLPPPVYTTPAHKPTLPPPVYTPPTYKPTLPPPVYTPPTYKPKPTLPPPVYKPTLSPPVYTKPTIPPPVYTPPVYKPTLSPPVYTKPTLPPPVYTPPAYKPTLPPPVYTPPVYKPTLSPPVYKPTLSPPVYKKYTSYSHTTPYVPKPTYTPPTKPYVPEILKVVDGIILCKNGYETYPIQGAKAKIVCSEPGSYGQSKKDVVIYSDPTDSKGYFHVSLTSIKDLLHCRVKLYTSPVETCNNPTNVNKGLTGVPLSMYGYRYHSDKNLKIFSVGPFYFTGHKAAPTTPKY	343	ATGGCGGTAACACGCGCCGCCTTGGCCATTTGCTTCCTCCTCTCTTTGGCTACCATAGCCACAGCTGATTACTACTCCCCCTCAACTCCTCCGGTTTACACTCCACCAGCTTACAAACCAACCCACCCACCTCCAGTTTACACACGACCGGTTCACAAGCCAACCCTTCCACCTCCGGTTTACACTACGCCGGCTCACAAACCCACCCTTCCACCACCGGTATACACACCACCCACATACAAGCCAACCCTCCCACCACCGGTTTACACTCCACCCACATACAAACCAAAACCCACCCTCCCACCTCCAGTTTACAAGCCTACACTCTCTCCTCCGGTCTACACTAAACCCACTATCCCTCCTCCAGTCTACACTCCACCAGTTTACAAGCCAACTCTT…	65.8892
POeI-like AGP candidate	Bra007693	/	POeI-like	26.2136	-	-	-	-	-	+	-	A09	31939503	31939814	+	LF	N	MCSEPGSYGKDKKDVVIYSDPTDSKGYFHVALTNIKDLLHCRVKLYTSPVGTCNNPTNVNKGIAGVPLSMYGYRYHSDKNLKIFSVGPFYFTGYKPALTTPKY	103	ATGTGCTCTGAGCCAGGATCATACGGGAAAGACAAGAAGGATGTTGTGATCTACAGCGACCCAACTGACTCTAAGGGATACTTCCACGTGGCGTTGACAAACATTAAGGACCTACTTCACTGTCGTGTGAAGCTCTACACATCTCCTGTCGGGACATGCAACAACCCGACCAATGTCAACAAAGGTATCGCTGGAGTTCCATTGTCAATGTACGGATACCGTTACCACTCCGACAAGAACTTAAAGATCTTTAGCGTCGGACCTTTCTACTTCACCGGTTACAAACCTGCTCTCACCACTCCCAAATACTGA	46.6019
POeI-like AGP	Bra014398	BrCAGP7	POeI-like	45.0161	+	25 and 26	+	-	-	+	-	A04	317736	318753	-	MF1	N	MLSTMAIKSTSLAICLFFSPKPYVSKPTYTPPTKPYVSKPTYTPPTKPYVSKPTYTPPTKPYVSKPTYTPPTKPYVSKPTYTPPTKPYVSKPTYTPPTKPYVSKPTYTPPTKPYVSKPTYTPPTKPYVSKPTYTPPTKPYVSKPTYTPPTKPYVSKPTYTPPTKPYVSKPTYTPPTKPYVPEILKVVDGIILCKNGYETYPIQGAKAMIVCSEPGSYGKKDVVIYSDPTGSKGYFHVALTDIIKNLLHCRVKLYTSPVETCKNPTNVNKGLTGVPLSMYGHRYHSDKNLKIFSVGPFYFTGPKAAPTTPKY	311	ATGCTCTCTACAATGGCGATAAAAAGCACCTCCTTGGCCATTTGCCTCTTCTTTTCTCCCAAGCCATATGTCTCAAAGCCAACTTACACTCCTCCCACCAAGCCATATGTCTCAAAGCCAACTTACACTCCTCCCACCAAGCCATATGTCTCAAAGCCAACTTACACTCCTCCCACCAAGCCATATGTCTCAAAGCCAACTTACACTCCTCCCACCAAGCCATATGTCTCAAAGCCAACTTACACTCCTCCCACCAAGCCATATGTCTCAAAGCCAACTTACACTCCTCCCACCAAGCCATATGTCTCAAAGCCAACTTACACTCCTCCCACCAAGCCATATGTCTCAAAGCCAACTTACACTCCTCCCACCAAGCCATATGTCTCAAAGCCAACTTAC…	68.4887
POeI-like AGP	Bra014399	BrCAGP8	POeI-like	49.0654	+	22 and 23	+	-	-	+	+	A04	320460	321847	-	MF1	N	MAIKSTSLAICLLFSLATIATAYYSPSSPPVHQSPEYKPTLPPPVYIPKPTLPPPVYTPPVYKPTLPPPVYTKPTLPPPVYTPPTKPYVPKPTYTPPTKSYVPKPTYTPPTKPYVSKPTYTPPTKPYVSKPTYTPPTKPYVSKPTYTPPTKPYVSKPTYTPPTKPYVSKPTYTPPTKPYVSKPTYTPPTKPYVSKPTYTPPTKPYVSKPTYTPPTKPYVSKPTYTPPTKPYVSKPTYTPPTKPYVSKPTYTPPTKPYVSKPTYTPPTKPYVSKPTYTPPTKPYVSKPTYTPPTKPYVPEILKVVDGIILCKNGYETYPIQGAKAKIVCSEPGSYGKKDVVIYSDPTDSKGYFHVALTDIIKNLLHCRVKLYTSPVETCKNPTNVNKGLTGVPLSMYGYR…	428	ATGGCGATAAAAAGCACCTCCTTGGCCATTTGCCTCCTCTTTTCTTTGGCCACCATAGCCACTGCTTACTACTCTCCCTCATCACCTCCGGTTCACCAATCACCAGAATACAAACCCACGCTTCCCCCTCCGGTTTACATCCCCAAGCCTACACTCCCACCTCCAGTTTACACTCCACCTGTTTACAAGCCAACCCTTCCCCCTCCGGTCTACACCAAACCAACTCTTCCACCTCCCGTATACACTCCTCCCACCAAGCCATATGTCCCAAAGCCAACCTACACTCCTCCCACCAAGTCATATGTTCCAAAACCAACATACACTCCTCCCACCAAGCCATATGTCTCAAAGCCAACTTACACTCCTCCCACCAAGCCATATGTCTCAAAGCCAACTTAC…	73.3645
POeI-like AGP	Bra001983	BrCAGP9	POeI-like	35.0148	+	24 and 25	+	-	-	-	+	A07	2859032	2860204	-	LF	H	MDPNHNLLFVSFLVLCLAVNGVTGYATVTGSVFCDQCKDGERSLFDFPVSGIKVSVTCADESGQVYMSREETTNWLGGYVMRFDGTPDLSNCYAQVSDNGAQQQGSSSSCSIASGPAQKLKLLFSFFGFETFAADVLLTQPVRPMSYCPKPPPAPVMSPPHQAPPPPEVKLPPSPPKPQVPVLPPPQAPVTSPPPATSPPQFKLPPLPPIPPVPFVDPSACSHQLWIRPEYRCYWRVIGPDTKVAVAFGLIAGRRYGTDMTVREALDGRGEAYKTLLREATTALLNSYNSLGFPYNSIAVITHTNLALLGNSQHDVLMTAIRFIKANSGTCKFTVCK	337	ATGGATCCAAATCATAATCTCCTATTTGTCTCCTTTCTTGTTCTATGCTTAGCCGTAAATGGAGTTACTGGATATGCCACCGTCACAGGATCAGTGTTTTGTGACCAATGCAAGGATGGAGAGAGATCTTTATTCGATTTCCCTGTCTCTGGAATCAAGGTTAGTGTCACATGTGCTGATGAAAGTGGACAAGTCTACATGTCGAGAGAAGAGACAACTAACTGGCTTGGAGGATATGTAATGAGGTTTGACGGGACACCGGATTTGAGCAACTGTTATGCTCAGGTTTCAGACAATGGAGCTCAACAACAAGGCTCAAGTAGTAGTTGCAGCATTGCTTCAGGTCCTGCACAGAAACTTAAACTATTGTTTAGCTTTTTTGGATTTGAAACGTTCGCT…	37.9822
POeI-like AGP candidate	Bra037295	/	POeI-like	30.6122	+	24 and 25	-	-	-	+	+	A09	5095782	5096978	+	MF1	H	MDSNHTILFVAFLILCLTVNGVTGYATVTGTVFCDQCKDGEKSLFDFPVSGIKVSVTCLDENGQVYMSREETTNWLGGYVMRFDGTPDLSNCYAQVSDNGAQQGSSSSCSIASGPAQKLKLLFSFFGIETFVVDALLAQPVQPMSSCPKPPPAPVMPPPQLPPLPPIPPVPFVEPSACCHKLWIRPEYRCYWKVIGPDTKVAVAFGLVAGRRYGTDMTVGEALKGRGEAYKTLLREATTALLNSYNSLGFPYNSVAVTTYTNMALLGNSQHDVLMTAIRFIKANSGTCKFTDCK	294	ATGGATTCAAATCATACTATCCTCTTTGTGGCCTTTCTTATTCTATGCTTAACTGTGAATGGAGTTACCGGATATGCCACGGTCACTGGCACGGTGTTTTGTGACCAATGCAAGGATGGAGAGAAATCTTTGTTCGATTTTCCCGTCTCCGGAATCAAGGTTAGTGTCACATGTTTGGATGAAAATGGACAAGTCTATATGTCAAGAGAAGAGACCACTAACTGGCTTGGAGGATATGTTATGAGGTTCGACGGGACACCTGATCTAAGCAACTGTTATGCTCAGGTTTCAGACAATGGAGCTCAACAAGGCTCAAGTAGTAGTTGCAGCATCGCTTCAGGTCCTGCGCAGAAACTTAAACTATTGTTTAGTTTCTTTGGGATTGAAACCTTCGTTGTG…	37.0748
GH-like AGP	Bra033328	BrCAGP10	GH	30.1426	+	27 and 28	+	-	-	+	-	A10	2877532	2879761	+	LF	A	MLVSSYTRNHILFFIALILTLTSLTESRYHHHKEKHKHNSHNHHSSKPEPPSSSISQPPTPPPGPNDSPSPSLPPSPSDEPEEDNNGFYNVRKFGAVGDGVTDDTEAFKTAWDSSCSNQNDTVSVLFVPYGYTFMIHSTIFTGPCHSYQILQVDGTIITPDGPESWPSNISKRQWLVFYRVNGMALKGAGVIDGRGQKWWDLPCKPHRSVNKSAIFAGPCDSPIALRFFMSSNLTVEGLMIKNSPQFNFRFDGCQGVHVESLHITAPPLSPNTDGIHIENSNSVTIYNSVISNGDDCVSIGSGSYDVDIRNLTCGPGGHGISIGSLGNHNSHACVSNITVRDSIIKYSDNGVRIKTWQGGSGSVSGVTFNNIHVESVRNPIIIDQYYCMTKDCSNKTSA…	491	ATGCTTGTTTCTTCTTATACTCGCAACCATATCCTCTTCTTCATTGCACTAATTCTCACGTTAACCTCTTTAACTGAATCTCGATACCATCACCACAAAGAGAAACACAAACACAATAGCCATAACCATCACTCCTCAAAACCAGAGCCACCATCTTCCTCAATCTCTCAGCCTCCTACTCCTCCTCCAGGCCCCAATGACTCACCGTCACCTTCGCTGCCACCGTCACCTTCAGACGAGCCTGAAGAAGATAACAATGGATTCTACAACGTGAGAAAGTTTGGTGCGGTCGGAGATGGTGTCACGGACGACACGGAAGCATTCAAAACTGCGTGGGACTCTTCATGTAGTAACCAGAACGACACCGTTTCAGTTTTGTTTGTTCCTTACGGCTACACA…	30.5499
GH-like AGP	Bra032600	BrCAGP11	GH	29.1242	+	27 and 28	+	-	+	+	-	A09	38546571	38549073	+	MF2	A	MLISSYTRNQILCFIALIITLSSLTESRYHHHKEKHKHNSHNHHSSKPEPPSSSISQPPTPPPGPDDSPSPSLPPSPSDDPEEDDNGVYDVRKFGAVGDGVADDTEAFKTAWDSSCSNGNDTVSVLLVPYGYTFMIQSTIFTGPCHSYQLFQVDGTIVTPDGPESWPSNISKRQWLVFYRVNGMALKGAGVIDGRGQKWWDLPCKPHRTVNISAIVAGPCDSPIALRFFMSSNLTVEGLQIKNSPQFHFRFDGCQGVHVESLHITAPPLSPNTDGIHIENSNSVTIYNSVISNGDDCVSIGSGSYDVDIRNLTCGPGGHGISIGSLGNHNSHACVSNITVRDSVIKYSDNGVRIKTWQGGFGSVSGVTFNNIHVESVRNPIIIDQYYCMTKDCANKTSA…	491	ATGTTAATTTCTTCTTATACTCGCAACCAAATCCTTTGTTTCATCGCACTAATTATCACACTAAGCTCTTTAACTGAATCTCGATACCATCACCACAAAGAGAAACACAAACACAATAGCCATAACCATCACTCTTCAAAACCAGAACCACCTTCTTCCTCAATCTCTCAGCCTCCTACTCCTCCTCCGGGCCCTGATGACTCGCCGTCACCGTCACTACCACCGTCACCTTCCGACGACCCTGAAGAAGACGACAATGGAGTCTACGACGTGAGAAAGTTCGGTGCGGTCGGAGATGGTGTCGCAGACGACACGGAAGCATTCAAAACGGCGTGGGACTCATCATGTAGCAACGGGAACGACACCGTTTCTGTTTTGCTTGTTCCTTACGGCTACACA…	31.3646
GH-like AGP	Bra011100	BrCAGP12	GH and X8	33.0677	+	25 and 26	+	+	+	+	+	A01	3876928	3878906	+	LF	U	MSERLKLILWICLSILAFLDFGGAASKIGICYGRNADNLPTPNKVSELIQHLNIKFVRIYDANIDVLKAFANTGIELMIGVPNADLLAFAQFQSNVDTWLHNNILPYYPTTKITSISVGLEVTEAPDNATGLLLPAMRNIHTALKKSGLDKKIKISSSHSLAVLSRSFPPSSATFSKKHLPFLKPMLEFLVENESPFMIDLYPYYAYRDSSEKLDAIYFALTAMNFKTVKVMVTESGWPSRGSPKETAATPDNALAYNTNLIRHVVGDPGTPAKPGEEIDVYLFSLFNENRKPGIESERNWGMFYANGTSVYALDFTGESSVPVSPSNSSTTSPGPSSSPGNSTVIIGGGGGGARKWCVASSQASVTELQTALDWACGPGSVDCSAVQPDQPCFEPDTV…	502	ATGAGTGAAAGACTGAAGCTAATCCTCTGGATTTGTCTCTCCATACTTGCCTTTCTCGATTTTGGTGGGGCGGCAAGCAAGATAGGAATCTGTTACGGACGTAACGCAGACAACCTCCCAACTCCTAACAAAGTATCAGAACTAATCCAACACCTCAACATCAAGTTCGTCCGAATCTACGACGCCAACATAGACGTCCTCAAAGCCTTTGCGAACACGGGCATCGAGCTCATGATCGGCGTCCCCAACGCCGACCTACTCGCATTCGCTCAGTTCCAATCCAACGTCGACACGTGGCTACACAACAACATCCTTCCTTACTACCCAACCACCAAGATCACTTCCATCTCCGTCGGTCTCGAAGTAACCGAAGCTCCAGACAACGCCACTGGTCTCCTC…	29.2829
GH-like AGP	Bra010330	BrCAGP13	GH and X8	32.696	-	-	+	+	-	+	-	A08	13120049	13122285	+	MF2	U	MSLFKTVAELGAASNIGICYGRNADNLPSPNKVSELIQHLNIKFVRIYDYNIDVLKAFANTNIELMIGVPNADLLAFAQFQSNVDTWLRNNILPYYPTTKITSISVGLEVTEAPDNATGLVLPAMQNIHTALKKAGLDKKIKISSSHSLAILSRSFPPSSATFSKKHSAFLKPMLEFLVENDSPFMIDLYPYYAYRDSAEKVQLEYALFESSSQVVDPATGLLYSNMFDAQLDAVYFALTAMNFKSVKVMVTESGWPSKGSPKETAATPDNALAYNTNLIRHVIGDPGTPAKPGEEIDVYLFSLFNENRKPGMESERNWGMFYANGTSVYALDFTGESAVPGPVSPSNSTTGVSPSPGDNGNSTVTIGGGGGGAKKWCVASSQASVTELQSALDWACGP…	523	ATGTCTCTTTTTAAAACCGTTGCAGAGCTTGGTGCGGCAAGCAATATAGGGATATGTTACGGACGCAACGCAGACAACCTCCCAAGCCCCAACAAAGTATCCGAGCTAATCCAACACCTCAACATCAAGTTCGTCCGTATCTACGACTACAACATAGACGTCCTCAAAGCCTTTGCAAACACTAACATCGAGCTCATGATCGGTGTCCCCAACGCCGACTTACTCGCATTCGCTCAATTCCAATCCAACGTCGACACGTGGCTCCGCAACAACATCCTCCCTTACTACCCAACCACCAAAATCACTTCCATATCCGTCGGTCTCGAAGTAACCGAAGCCCCGGACAACGCCACCGGTCTCGTCTTACCAGCAATGCAAAACATCCACACCGCTCTCAAG…	29.6367
GH-like AGP	Bra000732	BrCAGP14	GH and CBM49	31.1111	-	-	+	-	-	+	-	A03	12734237	12736134	-	MF1	P	MHPCKVLISWDVKYAGVQTLVAKILMQGKAGEHTAVFERYQEKAEQFMCSMLGKSTKNIQKTPGGLIFRQRWNNMQFVTSASFLAAVYSDYLSSSKRNLRCSQGNVSPSQLLDFSKSQVDYILGDNPRGTSYMVGYGHNYPRQVHHRGSSIVSYKVDQKFVTCRGGYATWYSRKASDPNVLTGALVGGPDAYDNFADNRDNYEQTEPTTYNNAPLLGVLARLISGPTGFDQRLPGVSPTPSPVIIKPAPIPKRKPTTPPAPASSPSPITISQKMTSSWINEGKVYYRYSTKLTNRSTKRLKNLKISITKLYGPIWGVTKTGNSYGFPSWMKSLPAGKSMEFVYIHSAAPANVLVSNYSLE	360	ATGCATCCATGTAAGGTCCTCATCAGTTGGGATGTTAAATACGCCGGTGTCCAGACCCTTGTTGCTAAGATTTTGATGCAAGGGAAAGCTGGAGAACACACGGCTGTGTTCGAGAGGTACCAAGAGAAAGCAGAACAGTTTATGTGTTCAATGTTAGGTAAAAGTACAAAGAACATTCAGAAAACTCCCGGCGGTTTGATTTTCCGACAACGGTGGAACAACATGCAGTTCGTCACTAGTGCTTCTTTCTTGGCCGCCGTTTACTCTGATTATCTCTCTTCCTCCAAAAGAAACCTCCGTTGCTCTCAAGGAAACGTGTCTCCATCCCAACTCCTTGATTTCTCTAAATCACAGGTGGACTACATACTCGGAGACAACCCTAGAGGGACAAGCTACATG…	35
GH-like AGP	Bra001454	BrCAGP15	GH and STAS domain	28.8747	+	20 and 21	+	-	-	-	-	A03	16459496	16462613	-	MF2	F	MKTYLLLLLIFSLLLSYSSGQQCGRQAQGALCPNGLCCSEYGWCGTTEAYCGRGCQSQCTPTPPTPTPTPPSPTPPRPTPPGPSGDLSGIISRDQFYKMLKHMNDNACPARGFFTYDAFITAAKFFPSFGNTGDLATRKKEIAAFFGQTSHETTGGWTDAPDGANTWGYCFKDEIGKSNPYCDSNNLEWPCAPGQFYYGRGPMMLSWNYNYGQCGRDLGLDLLRRPAIASSDPVIAFETAIWFWMTPQAPKPSCHDVITDQWQPSAADISAGRLPGYGVITNIINGGLECAGRNVAQVEDRISFYTRYCGMFGVDPGTVLGRLPGTTVYRNMKQYPEAYTYNGIVIVRVDAPIYFANISYIKDSCHIHRLKRRGSLERTLAVSNPNKEVLLTLARSGIV…	471	ATGAAGACTTATTTACTTCTCCTTCTCATCTTCTCACTCCTCTTATCATATTCCTCCGGCCAGCAATGCGGTCGTCAAGCCCAAGGAGCACTCTGCCCCAACGGTCTATGCTGCAGCGAGTACGGATGGTGCGGCACCACCGAAGCTTACTGTGGGCGTGGTTGCCAAAGCCAGTGCACTCCCACTCCTCCCACTCCCACTCCCACTCCTCCTAGTCCCACCCCTCCTAGGCCCACTCCACCTGGTCCCAGCGGGGATCTTTCGGGCATCATTTCAAGAGATCAGTTCTATAAAATGCTTAAGCACATGAACGATAACGCTTGTCCTGCTAGAGGGTTCTTCACTTACGACGCCTTCATCACCGCCGCTAAGTTTTTCCCTAGTTTCGGGAACACCGGA…	32.4841
GH-like AGP candidate	Bra001453	/	GH	26.4463	-	-	-	-	-	-	-	A03	16454612	16456042	-	MF2	F	MLKHMNDNDCHAVGFFTYDAFITAAKSFPSFGNTGDLAMRKKEIAAFFGQTSHETTGGWSGAPDGANTWGYCYKEEIDKSDPHCDSNNLEWPCAPGKFYYGRGPMMLSWNYNYGPCGRDLGLELLKNPDVASSDPVIAFKTAIWFWMTPQAPKPSCNDVITDKWEPSAADISAGRLPGYGVITNIINGGLECAGRDVAKVQDRISFYTRYCGMFGVDPGSNIDCDNQRPFNEGSNVFLDAAI	242	ATGCTTAAGCACATGAACGACAATGATTGTCATGCTGTTGGTTTCTTCACTTACGACGCCTTCATCACCGCCGCTAAGTCTTTCCCAAGTTTCGGGAACACCGGAGACCTTGCCATGAGGAAGAAGGAGATAGCAGCCTTCTTCGGCCAGACTTCCCACGAAACCACCGGTGGGTGGTCGGGTGCACCCGATGGAGCAAATACATGGGGCTACTGTTACAAGGAAGAAATTGACAAAAGCGATCCCCACTGTGATAGCAACAACCTCGAGTGGCCATGCGCACCAGGCAAATTTTACTACGGACGAGGACCAATGATGCTGTCTTGGAACTATAATTACGGACCGTGCGGGAGAGACCTAGGACTCGAGTTACTCAAGAACCCAGATGTTGCGTCCAGC…	28.0992
GH-like AGP candidate	Bra038727	/	GH	29.2079	-	-	-	-	-	-	+	A01	24287469	24288077	+	MF1	F	MLKHRNDPACPARGFYTYEAFITAAYFFTSFARGSDTAARKKELAAFFGQTSYESTGHPKNTSIYTWGYCYKEEMNPPSDYCSPSDTWPCIPGKRYYGRGPVLLQGNHEYGAYGQALNADLLNNPDLVSNDPVIAFKVAILFWMKPVPPKPWSHGVLIGLWRPSTVDIAAGRLPGYGVITNIFNGRIECGHGYDSRVADRLS	202	ATGCTTAAACATAGGAACGACCCCGCTTGTCCCGCTAGAGGTTTCTACACTTACGAAGCCTTTATCACCGCGGCTTATTTCTTCACCAGCTTCGCCAGAGGCAGCGACACTGCCGCGAGGAAGAAAGAACTCGCCGCTTTCTTTGGTCAGACTTCCTACGAATCCACTGGTCATCCAAAAAACACTTCGATATACACGTGGGGTTACTGTTACAAGGAAGAGATGAATCCTCCTTCAGACTACTGTTCACCGAGTGACACGTGGCCATGCATACCTGGCAAGCGCTACTACGGAAGAGGACCTGTGCTGCTGCAGGGGAACCACGAGTACGGAGCGTACGGACAAGCCCTTAACGCCGACTTACTCAACAACCCTGACCTTGTCTCTAACGACCCAGTG…	32.1782
GH-like AGP	Bra038726	BrCAGP16	GH	30	+	20 and 21	+	-	-	-	-	A01	24291671	24293138	+	MF1	F	MKSLLLLLLNFLFLLSFSSAEQCGRQAGGALCPNNLCCSEYGWCGSTEAYCALPGCQSQCTPSGPPPPGPPPPDPTGGLTDIITRSQFDDMLKHRNDAACPARGFYTYDAFITAAKYFPSFCNNGDTVARKKELSAFFGQTSHETTGGWPTAPDGPYAWGYCFKEEVSPSSDYCQPSGQWPCVPGKRYYGRGPMQLSWNYNYGQCGAAIGEDLLNNPDLVSNDPVISLKAAIWFWMTPQSPKPSCHAVINGQWQPSPADIAAGRVPGYGVTTNIINGGLECGHGPDTRVYDRIGFYQRYCGIFGVNTGDNLDCYNQRSFASFKSFLDAAM	330	ATGAAGAGTTTACTACTTCTCTTACTCAACTTTTTGTTTCTTTTATCATTTTCTTCAGCCGAGCAATGTGGTCGACAAGCGGGAGGTGCTCTCTGCCCCAACAATCTATGCTGCAGCGAGTACGGATGGTGCGGTTCCACCGAAGCTTACTGTGCGCTGCCTGGCTGCCAAAGCCAGTGCACTCCCAGTGGTCCTCCTCCTCCTGGTCCTCCTCCTCCTGATCCCACCGGCGGTCTTACTGATATCATTACAAGATCTCAGTTCGATGACATGCTTAAACATAGGAACGATGCCGCTTGTCCCGCTAGAGGTTTCTACACTTATGATGCCTTTATCACCGCCGCTAAATATTTCCCAAGCTTCTGCAACAATGGAGACACTGTCGCAAGGAAGAAAGAG…	31.2121
GH-like AGP	Bra034754	BrCAGP17	GH	28.483	+	20 and 21	+	-	-	+	-	A05	22012226	22017526	+	LF	F	MKTCLLLFLIFSLLLSFSSAEQCGRQAGGALCPNGLCCSEFGWCGNTEPYCKQPGCQSQCGGTPPGPTGDLSGIISRSQFDDMLKHRNDNACPARGFYTYDAFINAAKSFPGFGTTGDTATRKKEIAAFFGQTSHETTGGWATAPDGPYSWGYCFKQEQNPSSNYCSPSAEWPCASGKSYYGRGPMQLSWNYNYGQCGRAIGSDLLNNPDLVSNDPVIAFKAAIWFWMTPQSPKPSCHAVIVGQWQPSDADRAAGRVPGYGVITNIINGGLECGRGQDATRVADRIGFYQRYCNILGVNPGGNLDCYNQRSFASVNFFLDAAI	323	ATGAAGACTTGTCTACTTCTCTTTCTCATCTTCTCACTTCTCCTATCATTTTCCTCAGCCGAGCAATGTGGTCGACAAGCCGGAGGAGCTCTCTGCCCCAACGGTCTATGCTGCAGTGAGTTCGGATGGTGCGGTAACACCGAACCTTACTGTAAGCAGCCTGGCTGCCAAAGCCAGTGCGGTGGTACTCCTCCTGGCCCCACCGGTGATCTTTCAGGCATCATTTCAAGATCTCAGTTCGATGACATGCTTAAACATAGAAATGATAATGCTTGTCCCGCTAGAGGTTTCTACACTTATGATGCCTTTATCAATGCCGCTAAGTCTTTCCCTGGCTTCGGCACCACCGGAGACACCGCCACAAGGAAGAAAGAAATCGCTGCCTTCTTTGGTCAGACT…	27.5542
GH-like AGP	Bra033641	BrCAGP18	GH	34.9537	+	24 and 25	+	-	+	+	-	A06	24788128	24790932	-	LF	V	MEPSVYRLFLLFFLCLYGLHQTKSQPFIGVNYGQTADNLPPPSATAKLLQSTSIQKVRLYGSDPAIIKALANTGIEIVIGTGDVPGLASDPSFARSWVETNVVPYYPASKITLIDVGNEATTFGDRNFMLQLLPAMKNVQSALEAASLGGKIKVSTVHTMSILSQSDPPSAGVFAADHADILKGLLEFNRETGSPFAVNPYPFFAYQSDPRPETLAFCLFQPNPGRVDANSKIKYMNMFDAQVDAVYSALSSFGFKDVEIVVAETGWPYKGDPDEVGTTIENAKAYNKNLIAHLKSMAGTPLMPGKVIETYLFALYDENLKPGKGSERAFGLFKPDLTMTYDIGLTKTTNQTSMAPQSPTPRLPPAAAPTSQTLPAPPQMILPSPTSPSDKNSGQTDVH…	432	ATGGAACCTTCTGTTTATCGATTGTTCCTACTCTTCTTCTTGTGTTTATATGGTCTTCATCAAACAAAGTCTCAGCCATTCATTGGAGTAAACTATGGCCAAACGGCCGACAATCTTCCTCCACCGTCCGCCACCGCAAAGCTCCTGCAGTCCACATCTATCCAAAAAGTCCGTCTCTACGGATCTGACCCGGCTATAATCAAGGCTCTAGCAAACACTGGTATCGAGATCGTCATCGGAACAGGCGATGTACCAGGTTTAGCATCCGACCCCAGTTTCGCTCGGAGCTGGGTGGAAACCAACGTGGTCCCTTATTACCCGGCGAGCAAGATCACTCTCATCGACGTGGGAAACGAGGCAACAACCTTTGGCGACCGCAATTTCATGTTGCAGCTCTTG…	31.9444
GH-like AGP	Bra027699	BrCAGP19	GH and CBM49	29.1465	+	22 and 23	+	-	-	+	+	A09	7262590	7265939	-	MF2	D	MEIKFASVAALLLLLSFPVAFSGHDYGQALSKSLLFFEAQRSGVLPRNQRVTWRSHSGLTDGKSSGVNLVGGYYDAGDNVKFGLPMAFTVTMMAWSVIEYGNQLAANGELGHSIDAIKWGTDYFIKAHPEPNVLYGEVGDGNTDHYCWQRPEEMTTDRKAYRIDPSNPGSDLAGETAAAMAAASIVFRRSNPAYSRLLLTHAYQLFDFADKYRGKYDSSITVARKYYGSVSGYNDELLWAAAWLYQASNNQFYLDYLGRNGDSMGGTGWSMTEFGWDVKYAGVQTLVAKFLMQGKAGRHTAVFQKFQQKADFFMCSLLGKGSRNIQKTPGGLIFRQRWNNMQFVTSASFLTTVYSDYLTSSRSNLRCSAGNVAPSQLLSFAKSQVDYILGDNPRATSYM…	621	ATGGAGATCAAGTTTGCGTCCGTGGCTGCCCTGCTACTGCTTCTTTCTTTTCCGGTAGCTTTCTCCGGTCATGATTACGGCCAAGCTCTTTCCAAGAGTCTTCTCTTCTTCGAAGCTCAGAGATCTGGTGTCCTCCCTCGTAACCAAAGAGTCACTTGGCGCTCTCACTCCGGTCTCACCGACGGCAAATCCAGCGGCGTGAATCTGGTCGGAGGTTATTACGACGCCGGAGATAATGTGAAATTTGGACTACCGATGGCTTTCACGGTGACGATGATGGCGTGGAGCGTCATTGAATACGGCAACCAGTTAGCGGCCAACGGCGAGCTAGGCCACTCCATTGATGCCATTAAATGGGGTACTGATTACTTCATCAAAGCCCATCCTGAGCCCAACGTC…	27.8583
GH-like AGP	Bra027735	BrCAGP20	GH and CBM49	29.0323	+	21 and 22	+	-	+	+	+	A09	7000174	7003336	+	MF1	D	MKNFASVAALLLLLCFPVAFSGHDYGQALSKSLLFFEAQRSGVLPRNQRVTWRSHSGLTDGKSSGVNLVGGYYDAGDNVKFGLPMAFTVTMMAWSVIEYGNQLAANGELGHSIDAIKWGTDYFIKAHPEPNVLYGEVGDGNTDHYCWQRPEEMTTDRKAYRIDPSNPGSDLAGETAAAMAAASIVFRRSNPAYSRLLLTHAYQLFDFADKYRGKYDSSITVARKYYGSVSGYNDELLWAAAWLYQASNNQFYLDYLGRNGDSMGGTGWSMTEFGWDVKYAGVQTLVAKFLMQGKGGRHTAVFQKFQQKADFFMCSLLGKGSRNIQKTPGGLIFRQRWNNMQFVTSASFLTTVYSDYLTSSRSNLRCSAGNVAPSQLLSFAKSQVDYILGDNPRATSYMV…	620	ATGAAGAATTTTGCGTCCGTGGCTGCTCTGCTACTGCTTCTCTGTTTTCCAGTAGCTTTCTCCGGTCATGATTACGGCCAAGCTCTGTCTAAGAGTCTCCTCTTCTTCGAAGCTCAGAGATCTGGTGTCCTCCCTCGTAACCAAAGAGTCACTTGGCGCTCTCACTCCGGTCTCACCGACGGCAAATCCAGCGGCGTGAATCTGGTCGGAGGCTACTACGACGCCGGAGATAATGTGAAATTTGGACTTCCGATGGCTTTCACGGTGACGATGATGGCGTGGAGCGTCATTGAATACGGCAACCAGTTAGCGGCCAACGGCGAGCTAGGCCACTCCATTGATGCCATTAAATGGGGTACTGATTACTTCATCAAAGCCCATCCTGAGCCCAACGTCCTT…	27.7419
PMEI-like AGP	Bra018152	BrCAGP21	PMEI and Pectinesterase	30.8081	+	24 and 25	+	-	-	+	-	A06	10367265	10369482	-	LF	M	MLRGNGIFHICLLASFLLLPFSSAVHDGDFSGGANAPSSWDHNIAPSQETAPSPTPTTSPPTTSPPSPGPAAAPSPINNDSISGDMTWWCNKTPHAETCNYYFQRSPHNNINRPPRFRSEFLRLLVQVALDQAVITHAQTVKFGPSCTNNQRKAAWSDCVKLFENTVAQLNLTLKGLNPAASSDVKCSNFDAQTWLSTAQTNIETCRSGSEDLKVSDFVMPAISNKNLSDLIGNCLAVNGVLMKQHNHTTANHKEYFPSWVSRHERRLLVSASLAKSRPHLVVSQDRSGHFRSIQSAINFAGRRRIKSRFIIYVKKGVYRENIEVGNDNHNIMLVGDGARKTIITSGRSVKNGYTTYNSATAGFGGQRFVAKDMTFINTAGPLRGQAVSVRSSSDLSVF…	594	ATGCTTAGAGGCAATGGCATCTTCCACATTTGCCTCTTGGCATCATTTCTTCTTCTACCATTCTCCTCCGCCGTACACGATGGTGACTTCAGCGGTGGAGCAAATGCTCCGTCTTCATGGGACCACAATATTGCACCATCACAAGAAACCGCACCATCCCCAACCCCCACCACGAGTCCCCCAACCACCTCACCGCCATCTCCCGGTCCGGCAGCTGCTCCATCTCCGATCAACAACGACTCTATCTCTGGCGACATGACATGGTGGTGCAACAAGACTCCACACGCTGAAACATGCAATTATTACTTCCAAAGGAGCCCACACAACAACATTAACAGACCACCAAGGTTTCGGTCGGAATTTCTACGATTGCTGGTCCAAGTAGCACTTGACCAAGCC…	26.7677
PMEI-like AGP	Bra033792	BrCAGP22	PMEI and Pectinesterase	30.3541	+	23 and 24	+	-	-	+	-	A01	13629279	13633369	+	MF1	M	MVRGIFHICLLASFLLLPQFSSTVNYRGFTVGANVPSPWDHNIPPPPETTPFASPTTSPPTTSAQSPGPAAASSPINNSSISGDMTWWCNKTPHAKTCTYYFQKSPDRNISRPPRFRSEFLRMLVHVALDQAVIAHAQTVKLGQSCTNNQQKGAWSDCVTLFENTVTQLNQTFNGLNPGASSDVKCSDFDAQTWLSTAQTNIQTCRSGAEDLKVSNFVMPAISNKNLSDLIGNCLAVNGVLMKQHNHKTANHKEYFPSWVSRHERRLLVSASLAKSRPHLVVAQDRSGHFRSIQAAINFAGRRRIKSRFVIYVKKGVYRENIEVGNDNHNIMLVGDGERKTIITSARSVKGGYTTYNSATAGFGGQRFVAKDMTFINTAGPLRGQAVSVRSSSDLSVFY…	593	ATGGTAAGAGGCATCTTCCACATATGCCTCTTGGCATCGTTTCTTCTTCTGCCACAATTCTCTTCCACCGTAAACTACCGTGGCTTCACCGTTGGAGCAAATGTTCCTTCTCCATGGGACCATAATATTCCCCCACCACCAGAAACCACACCATTCGCAAGCCCCACCACCAGTCCTCCAACCACCTCAGCTCAATCCCCTGGTCCAGCGGCCGCATCGTCTCCGATCAACAACAGCTCTATCTCCGGCGACATGACATGGTGGTGCAATAAGACTCCACACGCTAAGACATGCACCTACTACTTCCAAAAGAGCCCAGACCGCAACATTAGCCGACCACCAAGGTTTCGGTCCGAGTTTCTGCGAATGCTGGTCCATGTAGCACTTGACCAAGCCGTC…	28.1619
PMEI-like AGP	Bra034140	BrCAGP23	PMEI and Pectinesterase	31.1582	+	26 and 27	+	-	-	+	-	A01	24788794	24791490	+	MF1	F	MKTLHFSSSLLFLSVLFLSCAFLISPQAPSPSPSELSSQPPSLPPSQSPSLPPSQPPSLPPSKPPSLPPSQSTSDACKSTPYPKLCRTILSAVKSSPSDPYSYGKFTIKQCLKQASRLSKVINGYVRRVRSKPGSMTAEEIGAVADCGELAELSVSYLETVAAELKMADMMTAALVEHVNSLLSGVVTNQQTCLDGLVEAKSGFAAAIGSPMGNLTRLYSVSLGLVSHALNRNLKRFKASKGKILGGRNSTYREPLETLIKVLRKTCDNDKDCRKAARKLGELGVTSGGSILVSQAVIVGPYKSDNFTTITDAIAAAPNNARPEDGYFVIYAREGVYEEYIVVPINKKNLLLMGDGINKTIITGNHNVVDGWTTYNCSSFAVTGERFMAVDVTFRNTAG…	613	ATGAAAACACTCCACTTCTCTTCTTCTCTCCTGTTCCTGTCAGTTCTTTTCCTCTCATGTGCGTTTCTAATCTCACCACAGGCTCCCTCACCGTCCCCTTCTGAGCTTTCGTCACAGCCACCTTCCTTGCCTCCATCACAGTCACCTTCTTTGCCTCCGTCTCAGCCACCTTCCTTGCCTCCCTCTAAGCCACCTTCTCTGCCTCCCTCACAGTCAACTTCTGACGCTTGTAAGTCAACTCCATACCCAAAGCTCTGCCGTACGATCCTCTCCGCCGTCAAATCCTCACCGTCCGACCCCTACAGCTACGGCAAGTTCACGATCAAGCAATGTCTCAAACAAGCGAGCCGCCTCTCCAAAGTCATCAACGGGTACGTACGCCGCGTGAGAAGCAAACCC…	31.8108
PMEI-like AGP candidate	Bra034139	/	PMEI and Pectinesterase	27.907	-	-	-	-	-	+	+	A01	24792737	24795132	-	MF1	F	MSSSYGKVDEREHVTLEARRKSRKRITIIVVSLLVLVGIVIGAVFGTMANKKSTTVETNDNGDSISVSVKAVCDVTLHKDKCFETVGSAPNASSLNPEQLFIYAVKITIAEATKALNAFSSSGDNTTMHACVELLDLTIDNLENTLTSSQNGDVTLPELVSDLRTWLSSAETYQDTCIETLAESNHPDSKTFGESQLKNATELTSNALAIITWLGKIADSFKLRRRLLSADVAVDFNVGRRLLQSTDLRRVANIVVAKDGSGKYKTISRALKDVPEKSDKRTVIYVKKGVYFENVKVEKTMWNVVVVGDGESKSIVSGKLNVIDGTPTFQSATFAVFGKGFMARDMGFINTAGPSKHQAVALMVSADLAAFYRCTMNAYQDTLYVHAQRQFYRECTIIG…	559	ATGTCTTCCTCCTACGGCAAAGTCGACGAGCGTGAACATGTAACGCTCGAAGCTCGTCGCAAGTCGAGGAAGAGAATCACGATCATCGTCGTATCGCTACTCGTTCTCGTCGGTATCGTGATCGGAGCCGTCTTCGGAACCATGGCTAACAAGAAGTCAACGACAGTGGAAACCAACGATAACGGAGACTCAATCTCCGTTTCCGTTAAAGCCGTTTGCGACGTTACACTACATAAAGACAAGTGTTTCGAAACGGTCGGATCAGCTCCAAACGCAAGCAGCCTCAATCCAGAACAGCTGTTTATATACGCCGTCAAGATCACAATCGCAGAGGCCACGAAAGCTCTCAACGCCTTCTCCTCTTCAGGAGACAACACCACCATGCATGCTTGCGTCGAG…	31.3059
PMEI-like AGP candidate	Bra001375	/	PMEI and Pectinesterase	27.5492	-	-	-	-	-	+	+	A03	16082925	16085560	+	MF2	F	MLSTYGKVDEREHAMLEARRKSRKRIAIIAVSLVVLAGIVLGAVFGTMANKKSTTAETNVNGDSISVSVKAVCDVTLHKEKCLETVGAAPNASSLNPEQLFIYAVKITIAEVSKARNAFSSSGDNTTMSACVELLDLTVDNLNNTLTSSEHGDVTLPELVEDLRTWLSSAETYQDTCVETLSEFNDQESKTFGESQLKNATEMTSNALAIITWLGKIADSFKLRRRLLSADVAVDFNVGRRLLQSTDLRKVADIVVAKDGSGKYRTIRRALKDVPEKSKKRTVIYVKKGVYFENVKVEKSMWNVVVVGDGESKSIVSGRLNVVDGTPTFQSATFAVFGKGFMARDMAFINTAGPSKHQAVALMVSADLTAFYRCTMNAYQDTLYVHAQRQYYRDCTIIG…	559	ATGCTATCCACATACGGCAAAGTAGACGAGCGTGAGCATGCCATGCTCGAAGCTCGACGCAAGTCGAGGAAGAGAATCGCAATCATCGCAGTATCACTAGTCGTGCTCGCCGGAATTGTGCTCGGAGCCGTCTTCGGAACCATGGCTAACAAGAAGTCAACGACCGCGGAGACCAACGTTAACGGAGACTCAATCTCGGTCTCCGTTAAAGCCGTTTGCGACGTTACATTACACAAAGAAAAGTGTCTCGAAACGGTCGGAGCGGCTCCAAACGCAAGCAGTCTCAATCCAGAACAGCTCTTCATATACGCGGTCAAAATCACAATCGCAGAAGTTTCAAAAGCTCGTAACGCGTTCTCTTCGTCGGGCGACAACACAACCATGAGTGCATGCGTTGAG…	31.8426
PMEI-like AGP candidate	Bra027019	/	PMEI	30.5419	+	22 and 23	-	-	-	+	-	A09	8072292	8073082	+	MF2	D	MEPKNTIFLVLLLSTILQSSSATPNRSDLDRFIATSCQTTRYPLLCVHTLSAYATMIRHKNDQDLAQTALTISLSRARSVAIFAAKLTKETSSFKRREYLAIKDCIEVLGNSVDRLGQSVKELGRAGHAVAGEDFMWKMSNVQTWVSAALTDETTCLDGFSGRAMEGKVKRLIRLKVVHVAQVTSNALALVNHFAEKRSAKIP	203	ATGGAGCCTAAAAATACAATCTTTCTCGTTCTACTCCTCTCAACCATTCTCCAGTCTTCATCCGCAACTCCAAATCGGTCCGACCTTGACCGGTTCATCGCAACATCATGCCAAACCACCCGATATCCACTACTATGCGTGCATACACTCTCTGCTTACGCCACCATGATTCGACACAAAAACGACCAGGATCTTGCCCAAACGGCTCTCACCATCAGCTTGTCTCGAGCCAGATCCGTTGCTATATTTGCCGCTAAACTAACCAAAGAAACGTCAAGTTTCAAACGTAGAGAATATTTAGCAATCAAAGATTGCATCGAAGTGTTAGGCAACAGCGTGGACCGGTTAGGCCAGTCGGTTAAAGAACTAGGTCGAGCTGGTCATGCTGTGGCTGGTGAG…	27.5862
PMEI-like AGP candidate	Bra027020	/	PMEI	30.3922	+	24 and 25	-	-	-	+	+	A09	8102933	8103547	+	MF2	D	MKTLSQIEIIFLSIALLLFITSSATPSTYSNQTNLDYIKTSCNLTHYKTLCYISLSPYALKIDSNPQRLAVTALNLTLSSANSAAKFIKNIPHGRGGLTRFEAGAVADCVEEIGDSVSELQDSIRELDSINYEDSSKFEMVMSDVETWVSAALTDDDTCMDGFGQDGRAKAVVKDLVRRHVVKVARLTSNALAVINMYASTHEK	204	ATGAAAACCTTATCACAAATCGAAATCATTTTCCTCTCCATTGCTCTTCTTCTCTTCATCACAAGCTCAGCAACTCCATCAACATATTCAAATCAAACGAACTTAGATTACATCAAAACATCATGCAACCTCACACACTACAAAACCCTTTGCTACATCTCTCTATCTCCTTACGCCTTAAAAATCGATTCCAACCCTCAAAGACTCGCCGTCACAGCCCTCAATCTCACCCTCTCCTCAGCCAATTCTGCAGCCAAGTTCATCAAGAACATTCCTCACGGCAGAGGTGGACTAACACGTTTCGAAGCGGGTGCGGTTGCTGATTGTGTGGAGGAGATTGGAGACTCGGTGAGTGAACTCCAAGATTCAATAAGAGAGTTGGATTCGATCAACTACGAG…	27.451
PMEI-like AGP	Bra040283	BrCAGP24	PMEI	49.4253	+	26 and 27	+	-	+	+	+	A01	25649513	25650559	-	MF1	F	MESNKTFWIIILIVTVSTFLTPMVESKSVPLRDSYVARSLLSVSPPSESPSSSPAPGPEVENTIAVPASSPTEIDIDSPSPSPGAPADSISPTNAPTTSSPSPSPEAPANAPATDSPSPSPEVDMDSPSPSSEAPVDSTSPANPPTEMDIISPSPSPEAPEDSASPANPPTEMDIDSPSPSPETPEEIPGAPSGKTLISSATTLLKQTLLSPEIKTICGKTDNPELCESSISPLLTAAIKPDASSVLVLAIQASINATKAVMPTVNKVAAADCQELYDDAVSNLEDAINAVNESDIATVNSNLSAAMTDYGTCNDGFEESGEPNPLADVADKLHKMVSNCLAISTLIK	348	ATGGAGTCGAATAAAACGTTTTGGATCATCATCCTGATCGTCACGGTTTCTACCTTCCTAACGCCTATGGTGGAGTCCAAATCTGTGCCGCTCAGAGATTCTTATGTCGCGAGGTCTCTGCTCTCTGTCTCTCCACCTTCAGAGTCTCCATCTTCCTCACCAGCTCCAGGTCCGGAAGTTGAAAACACGATCGCTGTCCCAGCGAGTTCTCCTACAGAGATTGATATAGACTCTCCCTCGCCGTCACCAGGGGCTCCTGCTGATTCCATTTCTCCTACTAATGCTCCAACCACGAGCTCTCCCTCGCCGTCACCAGAGGCTCCTGCTAATGCTCCAGCGACGGACTCTCCCTCTCCGTCACCAGAGGTAGATATGGACTCTCCCTCACCGTCATCAGAG…	33.6207
PMEI-like AGP	Bra024570	BrCAGP25	PMEI	32.7273	+	27 and 28	+	-	-	+	-	A09	25555471	25556133	+	LF	B	MKKPSLHQPILFFFLATLLPLILTVHSQPSPSPSPSPSPSPSPSDDSDFIQRSCNTTLYPDVCVSSLSNFSTYVHNDPALLARAAISVTLSNALELGKYLSNVSTLLEIHEDGGHHPTAAAVFHDCFENLKDAVDEMRDSMKQMRDLVTTGSLESFRFQMSNVQTWLSAALTNEETCTDEFKDVQDEPRKDEVCARVDGVKKLTSNALALVNRCVDNAIH	220	ATGAAGAAACCTTCTCTTCATCAACCAATTCTCTTCTTCTTCTTAGCAACTCTTCTCCCATTAATCCTGACCGTCCATTCTCAACCCTCTCCATCACCATCACCATCACCATCACCATCACCATCCCCATCAGACGACTCAGATTTCATCCAGAGGAGCTGCAACACCACGTTATACCCTGACGTATGCGTCTCCTCTCTCTCAAACTTCTCAACCTACGTCCACAACGACCCAGCACTCTTGGCTCGAGCCGCAATCTCCGTCACTCTCTCCAATGCTCTCGAGTTAGGCAAATACCTCTCCAACGTCTCTACTCTCCTTGAAATCCACGAAGATGGTGGCCACCACCCAACCGCAGCAGCAGTTTTTCATGACTGCTTCGAGAACCTAAAAGACGCA…	29.0909
PMEI-like AGP candidate	Bra012366	/	PMEI	31.5789	+	26 and 27	-	-	-	+	-	A07	10386251	10386880	+	MF2	B	MKKPSLHPSIIFFLATLLPLILTVHSQPSSLPSDDSDFIRTSCNTTLYPDLCVSSLSNFSSSVHDDPALLARAAISVTLSKALELGSYLSNVTALLKSQEENGGHPTAAAVFHDCFENLKDAVDEMRGSMKQMRDLVSTGSLESFRFQMSNVQTWLSAALTDEETCTDGFKDVQDEPRKDEVCARVDDVKKLTSNALALVNRCVDKAMH	209	ATGAAGAAACCTTCCCTTCATCCATCAATTATCTTCTTCTTAGCAACTCTCCTCCCATTAATCCTCACCGTCCACTCCCAACCCTCTTCATTACCATCAGACGACTCAGATTTCATCCGTACGAGCTGCAACACAACCTTATACCCCGACCTCTGCGTCTCCTCCCTCTCAAACTTCTCAAGCTCCGTCCACGACGACCCAGCTCTCTTGGCTCGCGCCGCAATCTCCGTCACTCTCTCCAAAGCTCTCGAGTTAGGCTCATACCTCTCCAACGTCACCGCTCTCCTCAAGAGCCAGGAGGAAAATGGGGGCCACCCAACCGCAGCCGCCGTTTTCCATGACTGCTTCGAGAATCTCAAAGACGCGGTCGATGAAATGAGAGGCTCGATGAAACAGATG…	27.2727
TAXi-like AGP	Bra033660	BrCAGP26	TAXi-N and TAXi-C	26.7281	+	22 and 23	+	-	-	+	+	A06	24701635	24705005	-	LF	V	MDRASLLALLLLLLIIFDLTAADKIPDLAAESGMIFPLSYSSLPPRVEDLRLRRRILHQSQQLPNAHMKLYDDLLANGYYTTRLLIGTPPQEFALIVDTGSTVTYVPCSTCKHCGKHQDPKFQPELSTTYEAVKCNPDCNCDDDGKLCIYERRYAEMSSSSGILSEDLISFGNESQLSPQRAVFGCENVETGDLFSQRADGIMGLGRGKLSIVDQLVDKGVIEDSFSLCYGGMEVGGGAMVLGKISPPAGMVFARSDPFRSPYYNIDLKQMHVAGKSLKLNPKVFNGKHGTVLDSGTTYAYFPKEAFNAIKDAVIKEIPSLKRIHGPDPNYDDICFSGAGRDVAEIHNFFPEIAMEFGNHQKLILSPENYLFRHTKVRGAYCLGIFPDRDSTTLLGGIV…	651	ATGGATCGAGCTTCTCTCCTCGCCCTCCTCCTCCTCCTCCTCATCATCTTCGATCTGACCGCGGCTGATAAGATTCCCGATTTAGCAGCCGAATCAGGGATGATTTTCCCGCTAAGCTACTCATCCCTTCCGCCGCGAGTGGAGGATTTGCGCCTCCGCCGCCGTATTCTCCATCAGTCGCAGCAGCTCCCTAACGCTCACATGAAGCTCTACGATGACCTCCTCGCCAACGGCTACTACACGACACGGTTATTGATAGGAACACCACCACAAGAGTTCGCTTTGATTGTAGATACTGGAAGCACTGTCACTTACGTTCCTTGCTCCACCTGCAAACACTGTGGCAAGCATCAGGATCCCAAGTTCCAACCTGAGCTATCTACCACATACGAAGCTGTT…	27.8034
TAXi-like AGP	Bra036814	BrCAGP27	TAXi-N and TAXi-C	30.6418	+	18 and 19	+	-	+	+	-	A09	27158594	27161243	-	LF	N	MLQFGFCVMSLGCASVSGSFSFQIHHRFSDQVKTVLGSHGLPEMGTLEYYETLVHRDRGRRLTSNNNQTTVSFAQGNSTQEISFLHYANVTVGTPAQWFLVALDTGSDLFWLPCNCKSSCIRSMETDQGERIKLNIYDPTISTSSSKVPCNSTLCALRNRCVSPLSDCPYRIRYLSPGSRSTGVLVDDVIHMRTEEGEPRDARITFGCSESQVGLFEKTAVNGIMGLAIANIAVPNMLAKAGVASNSFSMCFGLKGKGTISFGDKGSSDQLETPLSGTLSPPFYDVTITEFKVGSVTVETEFTAIFDSGTAVTWLIEPYYTAVTTNYHLQVADRRLPARVKSPFEFCYIITSATDEEKIPSISFEMQGGATYNVFSPVLVFDTSDGGQVYCLAVLKEVT…	483	ATGTTGCAGTTTGGATTCTGCGTTATGAGTTTGGGATGTGCTTCAGTTTCAGGATCATTCTCCTTTCAAATTCACCATAGATTCTCGGACCAGGTCAAGACCGTTCTTGGTAGCCATGGCTTGCCTGAAATGGGCACTCTCGAGTACTACGAGACCTTGGTTCACCGTGACCGAGGTCGCCGGCTAACCTCCAACAACAATCAGACGACTGTTTCTTTCGCTCAAGGCAACTCCACACAAGAAATCAGTTTTTTGCATTATGCGAATGTGACGGTAGGGACACCGGCTCAATGGTTCTTGGTGGCTTTAGACACGGGAAGTGATTTGTTCTGGTTACCTTGCAATTGCAAGTCCAGTTGCATACGTAGCATGGAGACCGACCAAGGCGAGAGGATAAAG…	30.2277
TAXi-like AGP	Bra036815	BrCAGP28	TAXi-N and TAXi-C	33.5793	+	25 and 26	+	+	+	+	-	A09	27151644	27154281	-	LF	N	MAIGRHVFVLLSALVLSWGLERCEATGKFSFEVHHMFSDAVKQNLGFDNLVPEEGSLEYFKVLAQRDLFRGRGLASNNEDSPLTSAEGNLTVFVSFLGSLHYANVSVGTPATWFLVALDTGSDLFWLPCNCGVTCISDLKDAGFPQSVPLNLYSPNTSSTSSSIRCSDDRCFESSRCSSPSSSVCPYQVSESTTTTSTGTLLQDVFHLVTEDVDLKPVEANVTLGCGQRQTGLFQNFQAVNGVLGLGVKDYSVPSLLAKAKLAANSFSICFGRVIGVVGRISFGDKGYTDQSETPFISVEPSTAYGVNVTGLSVGKKAVGFSMFAQFDTGSSYTHLREPAYSAFTKAFNSRALDIRTPSDPQFPFEFCYNLSPNATNITFPPIDMTFEGGSVMSIKNPF…	542	ATGGCGATAGGACGCCATGTCTTCGTGTTATTGTCTGCGTTAGTGTTGTCATGGGGACTGGAGAGATGTGAGGCTACTGGGAAGTTCAGCTTCGAAGTTCACCACATGTTCTCTGATGCTGTTAAACAAAATCTCGGGTTTGACAATCTTGTCCCTGAAGAAGGAAGTTTGGAGTACTTCAAGGTCTTAGCCCAACGTGATCTCTTCAGAGGTCGAGGTCTTGCCTCCAACAACGAAGATTCCCCTCTCACTTCCGCTGAAGGAAACCTCACGGTTTTCGTCAGTTTCTTGGGATCACTGCATTACGCAAATGTATCTGTGGGAACACCGGCTACTTGGTTCCTTGTGGCTTTGGACACAGGCAGCGATTTGTTCTGGTTGCCTTGCAATTGTGGTGTT…	30.2583
TAXi-like AGP	Bra012857	BrCAGP29	TAXi-C	27.9379	+	26 and 27	+	+	+	+	-	A03	21921074	21923799	-	MF2	N	MAVARHVFVFLSVLVVVSWGLERCEATGKFSFEVHHMFSDAVKQTLGLDNLVPEKGSMEYFKVLAHRDQLIRGRGLASNNEKPSVTFMRENLTIGVDVLGSLHYANVSVGTPATWFFVALDTGSDLFWLPCNCGTTCIRDLKDIGLPQNQTGLFGEGIALNGLLGLGLEDYSVPSVLAKANITANSFSMCIGNVIDVIGRISFGDKGYTDQQETPLVPVGPSPTYAVDVTEVSVGGEALGIKLLALVDTGTSFTHLLEAEYDLVTKTFDDQVKDKRRPIDPKIPFEFCYDLSPNSTTIYFPKIIMTFGGGSQMILRNPLFSVFNEDGTAMYCLGILKSVNFKLNIFGQNFLSGYRIVFDRERMVLGWKRSNCYEDESLEATPPPPEIEAPSPRLSAPLP…	451	ATGGCTGTGGCTCGTCATGTTTTTGTGTTCTTGTCTGTGTTAGTGGTGGTGAGTTGGGGATTAGAGAGATGTGAGGCCACTGGGAAGTTCAGCTTCGAAGTTCACCACATGTTCTCTGATGCTGTCAAGCAGACTCTAGGGCTTGACAATCTTGTTCCCGAGAAGGGAAGTATGGAGTACTTCAAGGTTTTGGCCCACCGTGACCAGTTGATCAGGGGTCGAGGTCTTGCTTCCAACAACGAAAAGCCATCTGTCACGTTCATGCGGGAAAACCTCACGATTGGAGTCGACGTTCTGGGATCCCTCCATTATGCTAATGTCTCTGTGGGAACACCGGCTACATGGTTCTTCGTGGCTTTGGACACGGGCAGCGATTTGTTTTGGTTGCCTTGTAACTGT…	29.49
LRR-like AGP	Bra013345	BrCAGP30	LRR	38.051	+	20 and 21	+	-	+	+	+	A01	5119942	5121237	-	LF	U	MKLPLPLLLLLLLLSPTTSAAPSLSPTPSPTISPVPRTSPTPPRTSSSSSPLDPKQLKALESLNIPTLRNPCDHHPSSSSKPPTTVVTCDTGSPFRLVTSLSFTNCSSDLSISSTALKALSPSLPSLSFHNCPSLSPPPHLPDSLHSFSAVSSFPRLSGLSLARLVNLTDITVSSVPVSTSGLFVILGNMHDIVSLTISHANLSGNIPKSFHSNLTFIDLSDNLIKGPIPTSITLLSNLKALNLSSNSISGEIPDSIGDLISLKNLSLSSNKLSGPIPDSISSIPDLTHLDLSGNQLNGTVPRFISKMKSLKYLNLANNAFHGVLPFNASFLKKLEVFKVGGNSDLCYNHTVLSSKMKLGIAPCDKHGLPLSPPPRKEDSSSDDDYSEDDSSEKKKEEH…	431	ATGAAACTTCCATTACCGTTACTCCTCCTTCTCCTCCTCCTCTCACCCACTACCTCCGCCGCTCCTTCCCTCTCCCCAACCCCTTCTCCAACCATCTCCCCCGTCCCACGCACCTCCCCCACTCCCCCTCGCACATCCTCCTCCTCCTCCCCACTCGACCCAAAACAGCTCAAAGCCCTCGAATCCCTCAACATCCCCACCCTCAGAAACCCCTGCGACCACCACCCCTCCTCCTCCTCCAAACCCCCCACCACCGTCGTAACCTGCGACACCGGCTCCCCATTCCGCCTCGTCACCTCCCTCTCCTTCACAAACTGCTCCTCCGATCTCTCCATCTCCTCCACAGCCCTCAAAGCCCTCTCCCCCTCCCTCCCCTCCCTCTCTTTCCACAACTGCCCT…	28.5383
LRR-like AGP	Bra020993	BrCAGP31	LRR	36.891	+	22 and 23	+	-	+	+	+	A08	9904714	9906009	-	MF2	U	MKPLSPSLPLLLLLLLSSTTFAAPSLSPTPSPTISPIPRTSPRTSSSPLDPKPLKALESLNIPTAKNPCDHRPTSKPPSTVVTCDAGSPFRLVTSLSFTNCSSDLSISSAALRALSPSLASLSFLNCPSLSPPPRLPTSLRSFTATSSFLRRRKGLSGVYLARLVNLTDLTVSSVPVSTSGLFVILGNMDKIVSLTVSHANLSGNIPKSLHSNLTFIDLSDNLIKGSIPTSITQLSNLKSLNLSSNSISGEIPDSIGDLISLKNMSLSSNKLSGPIPDSISSLPDLTHLDLSGNQLNGTVPRFITKMKSLKHLNLANNNFRGVLPFNASFLKKLEVFKVGGNSDLCYNRTVLSSKMKLGIAQCDKHGLPLSPPPQKEDSSSDYDYGSEDETSVKKKEES…	431	ATGAAACCTCTGTCACCGTCATTACCGTTACTCCTCCTCCTCCTCCTCTCATCCACTACCTTCGCCGCTCCTTCCCTCTCCCCGACTCCTTCTCCAACCATCTCTCCCATTCCTCGAACCTCTCCTCGCACCTCCTCTTCCCCATTAGACCCAAAACCCCTCAAAGCCCTCGAATCCCTCAACATCCCCACCGCCAAAAACCCCTGCGACCACCGTCCCACCTCCAAACCCCCCTCCACCGTCGTCACCTGCGACGCCGGCTCCCCATTCCGCCTCGTCACATCCCTCTCCTTCACAAACTGCTCCTCCGACCTCTCCATCTCCTCCGCAGCCCTCAGAGCCCTCTCCCCCTCCCTCGCCTCCCTCTCTTTCCTCAACTGCCCTTCCCTCTCCCCTCCT…	29.2343
LRR-like AGP	Bra026260	BrCAGP32	LRR	30.2564	+	23 and 24	+	-	-	+	-	A01	10127805	10128977	-	LF	U	MALSITFHALTSLLLFHVSLVSTATHTPHHHTSHSSNHLQKAYRALQAWKKVIYSDPKNLTGDWIGPSVCSYTGIFCAPSPSDQNTLVVAGIDLNHGDIAGFLPEPIGLLSDLALIHLNSNRFCGILPRSLSQLSLLYELDLSNNRFVGPFPDVVLSLPSLKYLDLRYNEFEGPLPPKLFSNPLDAIFVNNNRLTSLIPRDFTGTTASVVVFANNDFSGCLPPTIAHFADTLEELLLINSSLSGCLPPEVGYLYKLRVLDMSYNSLVGPVPYSLAGLGHLELLNLDHNMFTGAVPLGVCVLPSLQNLTVSDNYFSEEEGTCRNLTSRGIVFDDSNNCLPDKPHQRSHKVCEDVLDHPVDCYDHECSAVAPQASPFAAGPSLAPASAPAYT	390	ATGGCTCTTTCTATTACATTTCATGCCCTTACCTCACTTCTTCTCTTTCACGTCTCTCTCGTATCAACCGCAACGCATACCCCTCACCACCACACAAGTCACTCCTCAAACCATCTTCAGAAAGCGTACCGTGCACTTCAAGCATGGAAGAAGGTCATATATTCGGATCCAAAGAACTTGACAGGAGACTGGATCGGTCCTTCAGTCTGCAGCTACACTGGCATCTTCTGTGCCCCATCCCCTTCCGACCAAAACACTCTAGTTGTCGCTGGAATCGATCTCAACCACGGAGACATCGCTGGTTTCCTCCCCGAACCCATTGGCCTTCTCTCTGACCTCGCTCTCATCCATCTCAACAGCAACCGTTTCTGCGGCATCCTTCCTCGTTCATTGTCCCAA…	28.4615
LRR-like AGP candidate	Bra020999	/	LRR	23.1691	-	-	-	-	-	+	-	A08	9839462	9842063	+	MF2	U	MDALLEFKHEFLVNEFNSNSSLSSWKTNSDCSLWEGVTCDTKSGKVISLDFQYIPLNNFLKLNSGLFKIQHLRYLSLRDCHLHGEIPSSLGNLSHLEHLDLLGNYLVGEIPASLGNLTQLKYLNLNNNKFTGNIHVPFPNFTKLTHLDISNNQFTGEFPLVLLNLATSLSILAISNNLFKSIFPSDMSRFDKLEHIDVGGNSFFGPFPTHLFMIPSLTWVNLRENQFEGPIEFRNISSSSKLQSLFLSQNKFEGPIPKSISKFPNLETLFLSDNNFTGTIPISISNLVNLVTFDISQNNFTGPIPRSNLVKLQYLDLSYNKLEGEIPGWLGGVLELMLSHNSFSRFGKLLEVSDVTHIQTLDLSSNSFQGPLPHWICKLRPSMFLDLSNNLFNGSIPQC…	751	ATGGATGCTCTTCTTGAGTTCAAACACGAGTTTCTGGTAAATGAATTCAACTCAAACTCATCTTTAAGTTCATGGAAGACGAATAGCGATTGTAGTCTTTGGGAAGGTGTCACATGCGATACTAAATCTGGCAAAGTGATTTCACTTGATTTCCAATACATCCCTCTCAACAACTTTTTAAAACTTAATAGTGGTCTTTTTAAAATTCAGCATCTTCGTTACCTAAGTCTTAGAGATTGCCATCTCCATGGAGAGATTCCTTCTTCATTAGGAAACCTTTCTCATCTCGAACATCTTGACCTTTTGGGTAATTATTTAGTAGGGGAAATTCCAGCTTCACTCGGAAACCTAACCCAACTAAAATATTTAAACCTTAATAATAACAAGTTCACTGGAAAT…	22.3702
LRR-like AGP candidate	Bra020998	/	LRR	24.2894	+	29 and 30	-	-	+	+	+	A08	9863933	9866544	+	MF2	U	MMSSHSYWFSSVVTLYFFFLVFLVLHTLASPIHHYCCHDQRDALLEFKHEFPVNESSSGPYLSSWNNYRDCCVWEGVTCDAKSGKVISLYLYDIPLNNSLKPNSSLFKLQHLRNLTLIACSLYGEIPSSIGNLTQLEFLYLDSNNFKGYIPASFANFTKLSLLDLSNNQFKGEFPLVLLNLTTSLSSLDISSNLFKSKLSPDINRFRSLEYFSVGGNSFFGPFPTSLFMIPSLTRVDLWGNNFNGPVEFKNISSSSKLQILYLDHNNFTGPIPKSISNFPYIYRLDLSDNNLIGPIPRSLSKLVNLDSLDLSHNNFIEPIPIFISKLVNLILLNLSHNNFIGSIPRLNSLTLGTLDLSYNKLEGKISGWLWHVPTLILSHNSFNRFEKSLEVSDLSHSV…	774	ATGATGTCAAGTCACTCTTATTGGTTTTCTAGTGTTGTTACCTTATATTTCTTCTTCTTGGTTTTCCTCGTTTTACACACTCTTGCTTCTCCTATTCACCACTATTGCTGTCATGACCAGAGAGATGCCCTTCTTGAGTTCAAACACGAGTTTCCGGTAAATGAATCCAGCTCAGGTCCATATTTAAGTTCATGGAATAACTATCGTGATTGCTGTGTTTGGGAGGGAGTCACATGTGATGCTAAATCTGGCAAAGTGATTTCACTTTACCTTTATGACATCCCTCTCAACAACTCTTTGAAACCAAACAGTAGTCTTTTCAAACTCCAACATCTTCGTAACCTAACTCTTATAGCTTGCTCTCTCTATGGAGAGATTCCCTCTTCAATAGGAAACCTA…	21.9638
FH2-like AGP	Bra039561	BrCAGP33	FH2	31.4217	+	20 and 21	+	-	-	+	+	A01	11694671	11697764	+	LF	T	MGRLRTAFLAVSLVFLVCVSEEIISRRGANRGEAHGGDDVAEQTWIHCRKELKDKNRDCLIYIPPRVAAANDTYQKLSVLTGWFSNWFGPLLDSTTSYPTRKLIGKQKRKKKKKRKKFRVSAPNFALGPAPGFAPGPSPRFAPGPAPTTPQSYDLVAPSSSPSYSPAEAPDESSFGGPTKKRAKSIVAPSQSVPGPPPPPPPEKKNDILMDLIIAVASTAVLTFFLVALLFLCCFRRNNRKNAVGPRNGPRDEGPLLHLSDLSAGSNENSPKVAATSRRFFTATSKKRSFLSRVSLKRNHHDFPPAEASSSSGLPLPPGRSSGAPPLPPVAPPPPQAPPPPPPKSKPPPPAPPKLVRPPPAPPKRQGRSSSGDGSDVDSETGAPKTKLKPFFWDKMANP…	837	ATGGGGAGATTGAGAACAGCTTTTCTTGCCGTCTCTCTCGTTTTTCTTGTTTGCGTTTCCGAGGAGATTATCTCTCGACGCGGCGCCAACCGCGGCGAGGCTCACGGTGGCGATGATGTGGCAGAACAAACATGGATACATTGTAGAAAAGAATTGAAAGATAAGAACAGAGATTGCCTTATCTATATCCCTCCTCGTGTAGCAGCAGCTAATGATACGTACCAGAAACTATCCGTCTTAACCGGTTGGTTCAGCAACTGGTTTGGACCTCTCCTTGATTCTACTACAAGCTATCCAACAAGAAAGCTGATCGGTAAGCAAAAGAGAAAGAAAAAGAAAAAGAGAAAGAAGTTTAGAGTATCTGCTCCAAACTTTGCACTTGGTCCTGCACCAGGTTTT…	29.5102
FH2-like AGP	Bra037491	BrCAGP34	FH2	33.5812	+	22 and 23	+	-	-	+	+	A06	20333710	20336366	-	LF	W	MQTFCFSFLLLLSCAPSPLSYASSALNLGRRHLSDDAGSALLTPASPTSPPFFPLESSAPPLPPPPSPPTFAAFPTTFPANISALVLPRSPKPHSTSPAILVPAISAVLVVAAVLGVALFLYGRWKGQNRHFKDTNTTLGGGSSSSSHTSEERHVITNNFSVSASSPTSEVLYLGGEEEPDRVVTSFVKPPESPEIRPLPPLPRSFQPSYEAEIHSERNEEEEDEEEEEEFFSPLASLASSANSSPSRSGFEQSSCSSSSSGWVSPARSFSMTLSPVQQQRSFSRLSDVSLEQSLQSLSPERLRVRNNNGHVSSSLRMFSFFNQNLSFPRISSASTSPDRGGFVRTPLSSLYSSVSNSPDGLFRKFINSSPPIWNDFSRNVKSVLLSSESVSSRRDFVI…	807	ATGCAGACCTTTTGTTTCTCCTTCCTCCTTCTGCTATCATGCGCACCTTCCCCTCTATCCTACGCCTCCTCCGCCCTCAATCTCGGCCGTCGTCACCTCTCCGACGACGCAGGATCAGCTCTTCTCACTCCTGCTTCACCCACAAGTCCTCCTTTCTTCCCTCTCGAATCCTCCGCTCCTCCTCTTCCTCCTCCGCCGTCTCCGCCCACCTTCGCCGCCTTTCCTACTACTTTTCCCGCCAACATCTCCGCCCTCGTCCTCCCCCGCTCTCCCAAACCGCATTCCACCTCCCCTGCTATCCTTGTCCCGGCCATCTCCGCCGTCCTCGTTGTCGCTGCGGTTCTCGGCGTCGCTTTGTTTCTCTACGGCCGGTGGAAAGGGCAAAACCGTCATTTCAAA…	25.2788
FH2-like AGP candidate	Bra029655	/	FH2	19.4719	-	-	-	-	-	-	-	A05	23519752	23520812	+	LF	F	MFNQESRVLDPRKSQSIAFLLTTLDLTTDDVLQALRDGHYEALGVELLESLSRVAPSEEEESKLKSYSDDKLAPSERFLRELLNVPFVFKRVDALLFVATFDSKIEHLKQSFGVIQAACEELRNSRMLLKLIEVVLEIGTKSVNAHGFKLEALLDGGTTLLRSVVENIIESEGIKVLQVVRDLSLVLVDVKKTAEIDYGVLRSDVSKLYQGVQRVKEVLLLSDDEEQECGEFKGTVTKFLETAVKEAKKIETEDGSMLFAVKEITEIFHGDSAKEEAQLLRVFVIVRDFLSILDKACKEMEVN	303	ATGTTTAATCAAGAAAGTAGAGTTTTGGACCCTAGAAAGTCTCAGAGTATTGCTTTTCTACTTACAACACTTGATCTCACCACAGACGATGTTCTTCAAGCCCTTCGAGATGGTCACTATGAAGCGCTTGGAGTTGAGCTTCTTGAGAGTTTATCAAGAGTGGCGCCGAGTGAAGAGGAAGAGAGTAAGTTGAAGAGCTATAGTGATGATAAGCTTGCCCCATCAGAGAGGTTTCTCAGGGAGTTGCTTAATGTGCCTTTTGTGTTCAAAAGGGTTGATGCGTTGCTCTTTGTTGCTACTTTTGATTCCAAGATTGAACACTTGAAACAATCATTTGGGGTTATACAGGCTGCTTGTGAGGAGCTAAGGAATAGCAGAATGCTGTTGAAGCTTATTGAA…	26.7327
FH2-like AGP candidate	Bra001256	/	FH2	23.622	-	-	-	-	-	-	-	A03	15565258	15566720	-	MF2	F	MPVPPPLVPPSQSFTAQKLSFSELPQSCCWEGTAERAKPKMKPLPFRPSSCRKNTWDSTKFNSLNVNPKQRSLSCDLPMLNQESRVLDPRKSQSVAFLLTRLDLTTNDVLQALQDGHYEAIGVEILESLSRIAPSEEEERKLKSYSDVKLASSEKFLKEILNVPFVFKRVDALLSVATFGSKIQNLKQSFGVIQAACEELRNTKTLLKLLEAVFERGTNSLEALLELVGRTNILHSVVHGIIESEGIRGLQAVGSLSSVFVEVKKAGEMDYGVLRSEVFDIYQGVKKVSEVLLLLNGENGDGEEQRWWTFRESMTRFLETAIEEIKMIETIEGCVISAVKEVTEYFHGDSAKEEAQVLRVFVVVRDFLFILDEVCKEIDAS	381	ATGCCGGTACCACCTCCTCTTGTCCCGCCGTCCCAGTCTTTTACGGCACAGAAACTATCTTTCTCGGAGTTGCCACAGAGTTGTTGTTGGGAAGGAACAGCAGAACGAGCAAAGCCAAAGATGAAGCCTCTGCCTTTCCGACCAAGTTCTTGTCGGAAAAACACATGGGACAGTACTAAGTTCAACTCTTTAAACGTTAATCCAAAGCAGAGAAGTCTTAGCTGTGATCTTCCAATGCTGAATCAAGAAAGCAGAGTTTTAGATCCAAGAAAGAGTCAGAGTGTTGCTTTTCTACTTACAAGACTTGATCTCACCACAAATGATGTTCTTCAGGCACTTCAAGATGGTCACTATGAAGCAATTGGAGTTGAGATTCTTGAGAGTTTATCAAGAATAGCA…	27.8215
FH2-like AGP	Bra039436	BrCAGP35	FH2	27.7167	+	25 and 26	+	-	-	+	+	A05	24302896	24305860	+	LF	F	MVYFRQIFLMIIVVAISLQCCSISADERYRTHIGKLVGEDGGEKKKLTVLEKFRALLDLIKPSTPRRRNLAASPWPAPSPSPFPNGGPVESPAYSPAPQRPIPPHLRRPLPQRTHPPRQHEIQRRKHEKGGVFVPLVVSTACGIGFVVCVVVVLCLCSRVRKKNGKTLSFKRKQRKSQKVSINPTLDFLYLNSVGVDLERQSSVLVKETENDDELREEEVKRSVETEILLDSDNAGSYSTKEIVSVQEKTEHSVSASEDDEESFHSVGGGSQYSNPRLSNASSSSVSGIGSSSQRFSERELDIPECSGISHPPPPPPPPPPPQLLQFSNRGLLHTLSSPETAKPQTFSSQLSAKVSASSSKPLPPPPPPPPLPPSLQQQPQVMNKTPPPPLSLDFTQRT…	819	ATGGTTTACTTTCGACAGATCTTTCTCATGATCATTGTAGTGGCAATATCATTACAATGCTGTAGCATTTCTGCTGATGAGAGATACCGGACCCATATCGGAAAACTCGTCGGAGAAGACGGTGGCGAGAAGAAAAAACTCACTGTTTTGGAAAAGTTTCGAGCTTTACTCGATTTGATCAAACCCTCTACTCCCCGGAGAAGAAACCTCGCCGCGTCTCCTTGGCCGGCTCCCTCGCCGTCTCCGTTTCCAAACGGTGGTCCAGTGGAGTCTCCGGCGTACTCTCCAGCTCCCCAACGGCCAATACCTCCGCATCTCCGCCGTCCGCTGCCTCAACGGACGCATCCGCCGAGACAACACGAGATTCAGAGGCGAAAACACGAGAAAGGTGGAGTTTTT…	30.1587
FH2-like AGP	Bra001148	BrCAGP36	FH2	28.4326	+	25 and 26	+	-	-	+	+	A03	14996355	14999096	-	MF2	F	MVYFRQILLMIIVLVISLQCCNVFADTKELGEWTALMVANGERYRTQIGKLAGEDGGEKKKFPVLEKFRALLDLIKPSTLRRRSLATSASLAPWSAPSPSPFPNGGPAESPAYSPAPQRPIPPHLRRPLPHRTHHPSRQHELTRRKHENRGAFIHVVVSAACGIGFVVCVVGAFFLYARRRKKNGKTPPFQSSTRKVSINPSHSLGDDLEKQSSVSVKEVRETEKDVNDNKGVLLVEDVKTSAETEILSDSDNASSFSTKEIVSVHENDEEQQTVDSVSGPVVSNGCDSSDDNESFHSVGGGSSVGSSQRFSEREILPPPPPPPPPPPLPPGLHTLSLPKTTTLSSQLTAKVCASSSDSTLPSTPPPLRPPPPPPPPSQQPQATNKTPPPPLSLDFSQR…	823	ATGGTTTACTTTCGTCAGATTCTTCTCATGATCATTGTACTAGTGATATCATTACAATGCTGCAACGTTTTTGCTGATACTAAAGAGCTTGGTGAGTGGACGGCATTAATGGTTGCAAACGGTGAGAGATACCGGACCCAGATCGGAAAACTCGCCGGAGAAGACGGTGGCGAGAAGAAAAAGTTTCCTGTTTTGGAAAAGTTTCGAGCTTTACTCGATTTGATCAAACCCTCTACTCTCCGGCGAAGAAGCCTCGCGACGTCTGCTTCTCTAGCTCCTTGGTCGGCGCCGTCACCGTCTCCGTTCCCAAACGGTGGTCCAGCGGAGTCTCCGGCGTACTCTCCAGCTCCTCAACGACCAATCCCTCCGCATCTCCGTCGTCCGTTGCCTCACCGAACT…	29.2831
FH2-like AGP	Bra037087	BrCAGP37	FH2	32.1078	+	25 and 26	+	-	-	+	+	A05	9302258	9305108	-	MF1	S	MGRLTKAFLAIFLVVLVCVSVEIIARDGANRLRSSVSEEAHGVDMAEKTKIRCRKELKDENKDCLVYISREAAANGYVKLSVLTGYGHWFGPLLDSTPRRKLISKKKKFTVSAPNFALGPAPRLTPGPAPSTSPSQPSSHSPPDESNSAPVKRKPSVVAPSPSVVLSPAKKYDILMQLIIAVASTAVLTFFLVTLLFLCCFRRNRSPRDGPRDEGQFLHLVDLSPGSNETSPAAANPSRRFFSASSKKKSFLSRMSLKRSGHDQFSTAQASTSSGHPPPLKLPPGRTAAPPPPPPPPAAPAPPPPQPPPPPKSKPPPPPKLVRPPPAPPKGAAGKRQGHHSSSGDASDVDSETGAPKTKLKPFFWDKMANPDQKMVWHEISAGSFQFNEEAMESLFGYN…	816	ATGGGGAGATTGACAAAAGCTTTTCTGGCCATCTTTCTCGTTGTTCTTGTTTGTGTCTCCGTTGAGATCATCGCTCGTGACGGTGCCAATCGCTTACGATCCTCTGTTTCCGAGGAGGCTCATGGCGTCGATATGGCAGAGAAAACAAAGATACGTTGTCGAAAAGAACTCAAAGATGAGAACAAAGATTGTCTTGTCTACATCTCTCGTGAAGCAGCAGCAAATGGGTACGTAAAACTATCCGTCTTAACCGGTTATGGGCATTGGTTTGGACCTCTCCTTGATTCTACTCCAAGAAGGAAGCTGATCAGTAAGAAAAAGAAGTTCACAGTATCTGCTCCAAACTTCGCTCTTGGTCCTGCACCACGTCTCACTCCAGGTCCCGCTCCTTCAACCTCT…	29.2892
FH2-like AGP	Bra004786	BrCAGP38	FH2	35.5893	+	24 and 25	+	-	-	+	+	A05	1822215	1825011	+	LF	J	MSRIPSLLRFATILFLFSSSSSSADQRLHSRHLLHQPFFPIPTAAPPPYQPPPPSSEPPSPSPRSHHHHKNHPETPPPHEKHPFSSASNPPPPPPPPPSPPHPNTFFPSSDPSSPTSHPPPSPSPPHRAPVPTFPANISSLVFPTHNKPHNSNPHVAKLLAITIAVVSAAILLSLLAVATIFLRRRRRRASPAKSTKTDARHLFNAAPSDVPLKHKQPPKYTSSNTSSEFLYLGTLVNSGLVDQQKSPGSVAGVLELPPAQGSSSSTPSYSQYQKLGSPELRPLPPLPKLPVYTPNYRSTELLNPKGQDFDGDDNENDEFYSPRGSPVRKQSPPRVKNSGSPGTSLKPPKSSLSPRLSLNSSNGSVSKKPVPTRPPPPPPPQIHVLPVTNSVSEEKDET…	857	ATGTCTAGAATACCCTCCCTCCTCCGTTTTGCTACCATCTTGTTCCTCTTCTCTTCCTCCTCCTCTTCCGCCGATCAACGTCTCCACTCTCGCCACTTACTCCACCAACCCTTCTTCCCAATCCCCACCGCCGCTCCACCGCCGTATCAACCACCACCACCCTCCTCCGAACCCCCCTCGCCTTCCCCACGCTCCCACCACCACCACAAGAACCATCCAGAGACGCCTCCACCTCACGAGAAACACCCTTTCTCCTCAGCCTCAAACCCTCCACCTCCACCTCCTCCTCCGCCATCTCCGCCCCATCCAAACACATTCTTCCCATCTTCCGACCCATCCTCACCCACCTCTCACCCCCCACCATCCCCATCTCCTCCACACCGAGCTCCAGTCCCCACT…	32.6721
FH2-like AGP	Bra000328	BrCAGP39	FH2	34.8603	+	24 and 25	+	-	-	+	+	A03	10581399	10584306	+	MF2	J	MSKIPFLLRFAVIVFFIFSSYSSGDQRLNSRHLLHQPFYPIVTAAPPPLSSKPPSPSPDKQPPPPPPPPPLSSNPPSPSPDKPHHHKKHPAAAPPPQDKHLFSSVTPPPPPPAPHSNPFFPSNAVHPSPPPPPPASIPTFPANISSLFFPPHNSSKPHTNNHHVAKLVSITVSVVSSSVLLSLLVVLILYLRRTRRRRRLPAYNTKSTRSDSLQLFNASPSDGARKHKQPHKHTSSNTSSDFLYLGTLVNSRSEGFAPQKSPVSRNVAGVLELPPVPASSSSSSSYSRNQRPGSPELRPLPPLPKLPAFSPTYLSPEHLFPKRQDFDGDDDEFFSPRGSSGRKQSPPRVVEDSGVVQSVNDSNSCSPTSFNDSPATSLKPTSLSPLSLHSETSSNGSVL…	895	ATGTCTAAAATACCCTTCTTACTCCGTTTCGCTGTGATCGTTTTCTTCATCTTCTCCTCATACTCCTCCGGCGATCAACGTCTCAACTCTCGCCACTTACTCCATCAACCCTTTTACCCCATCGTCACCGCCGCTCCACCACCGTTATCTTCCAAACCTCCGTCACCTTCTCCAGACAAACAACCCCCCCCCCCCCCCCCCCCCCCCCCGTTATCTTCCAACCCCCCGTCCCCTTCTCCAGACAAACCCCACCACCACAAGAAACATCCAGCGGCGGCGCCTCCACCGCAGGATAAACACCTCTTCTCCTCCGTCACACCCCCTCCACCTCCTCCTGCGCCGCACTCGAACCCCTTTTTCCCCTCCAACGCCGTCCATCCCTCACCACCTCCTCCTCCA…	31.8436
FH2-like AGP	Bra029012	BrCAGP40	FH2	30.3842	+	32 and 33	+	-	-	+	+	A03	5871076	5874007	+	MF1	W	MILGGGMCNQNWARLVLLLVLLSGFFLVIALAESSEKDETFISQFMAPSTEQANEQMVETLWAHRCWQDPDCVKEAVTVFNLCFPGSKDNNLELFGFTPSHLKQTLLMCIQKQGELNGHNLNYLKLLPSILDNAPRRNLASTPSPSPPPKRSSRRPPPAASKKSVSEKLTSKPAPAAKGKEDHQKTIIIAVVTTAVSTFLLAACLFLCCTKVCGKGSGGRINDERPLLSLSSNEYSLGSSNNYGGSGKGHQSFNGNNSDNFVTLEERMSMDGMFNNINNSHGIPPLKAPPGRKSSKISWKPPSGKVEPLPPEPPKFLKVSSSKKSSSAPSPSPPPPPMPSSAGPPRPPPPAPPPGSGGPKPPPPPGPKGPRPPPPMSLGKKAPPASPGPASSGDDDAPK…	859	ATGATTCTAGGAGGAGGAATGTGTAATCAGAATTGGGCTCGTTTGGTTCTCTTGTTGGTTCTGCTCTCTGGGTTCTTCTTGGTGATTGCCTTGGCAGAGAGTTCAGAGAAAGATGAGACTTTTATTAGCCAGTTCATGGCTCCATCAACGGAGCAGGCCAATGAACAAATGGTAGAAACATTATGGGCACATCGTTGTTGGCAAGATCCAGATTGTGTTAAGGAAGCTGTCACAGTATTCAATTTATGTTTCCCAGGATCAAAAGATAATAACTTGGAGCTATTTGGTTTCACCCCTTCCCATCTGAAGCAGACTCTTCTTATGTGTATCCAAAAACAAGGAGAGTTGAATGGTCATAACCTCAATTACCTTAAGCTCTTACCATCTATCCTTGATAAT…	28.1723
GDPD-like AGP	Bra019092	BrCAGP41	GDPD	30.9623	+	22 and 23	+	+	+	+	-	A03	26401141	26404311	-	MF1	U	MRGLLLLCGVVLIQLLAAQTDAQGSKSKWQTLTGFSPRVIARGGFSGLFPDSSIDAYNFAMLTSVEDVVLWCDLQLTKDGAGICFPGLTMSNASNIEAAYPNRTNTYLVNGVSTQGWFTIDFSLKDLNKVNLIRGILSRSERFDGNGYSILTVQDVNTELKPQGLWLNVQHEAFYAQHNLSMTTFLTTASKTVIIDFISSPEVNFFKKIAGRFGRILVPKSYVLPLDDKQYLLPSTSLVQDAHKAGLEVFVSGFANDVDIAHDYSYDPVSEYLSFVDNGNFSVDGVLSDFPISASASVECFSHMGRNATKQVDFLVISKNGASGDYPGCTDLAYAKAIKDGADVIDCSVQMSSDGTPFCSSSIDLGKTTMVAQTPLRNRSTNVPEISSLGGIYTFSLTW…	717	ATGCGAGGGTTACTTCTACTCTGTGGTGTTGTTCTGATTCAGCTTCTTGCTGCTCAAACCGATGCTCAAGGATCTAAAAGTAAATGGCAGACGCTCACCGGTTTCTCTCCTCGTGTGATTGCTCGTGGAGGGTTCTCTGGATTATTCCCAGATTCTAGCATCGATGCTTACAACTTCGCAATGCTGACTAGTGTAGAAGACGTTGTTCTGTGGTGTGATCTTCAGCTAACCAAAGACGGAGCTGGGATCTGCTTCCCTGGTTTAACAATGAGCAATGCTTCTAATATTGAAGCTGCTTACCCAAATCGTACAAACACTTACCTTGTTAATGGAGTCTCTACACAGGGCTGGTTCACCATCGATTTCTCCTTGAAAGATCTCAACAAAGTTAACTTAATT…	31.2413
GDPD-like AGP candidate	Bra019073	/	GDPD	28.8	+	23 and 24	-	-	-	+	-	A03	26491896	26493925	-	MF1	U	MGASTVLLCGVVLIHVFASQTDAQRPRSPWKTLSGDAPRVISRGGFSGLFPDSSLDAYNFALQTSVADAILWCDVQLTKDGAGICFPDLNMSNASTIEVVYPKGQKTYPVNGVPTQGWFTVDFSLKDLNKVYLIRGILSRSDRFDGNGYTISTVQTVNIELRPRGLWLNVQHDAFYAQNNLSMSNFLISASKNVSIDYISSPEVNFFTKIAGRFGHNGPIFVFRFLEKETFEPTTNRSYGSILSNLTFVKTFASGILVPKSYVLPLDDKQYLLPSTSLVQDAHKAGLEVFVSGFANDVDIAHDYSYDPVSEYLSFVDNGNFSVDGVLSDFPISASASVECFSHLRRNATKQVDFLVISKNGASGDYPGCTDLAYDKAIRDGAGVIDCSVQMSRDGKPFC…	500	ATGGGAGCTTCAACAGTTTTACTATGTGGTGTTGTTCTGATTCACGTGTTTGCTTCTCAAACTGACGCTCAAAGACCTAGAAGTCCATGGAAAACACTCAGTGGTGATGCTCCTCGTGTGATCTCTCGTGGAGGGTTTTCTGGATTGTTTCCAGATTCGAGCCTTGATGCTTACAACTTCGCACTACAGACAAGTGTAGCAGATGCTATCCTGTGGTGTGATGTTCAATTAACCAAAGATGGAGCTGGGATTTGTTTCCCTGATCTAAACATGAGCAATGCTTCAACTATTGAAGTTGTTTACCCAAAGGGTCAAAAAACTTACCCGGTTAATGGAGTCCCTACTCAGGGCTGGTTCACCGTTGATTTCTCCTTGAAAGATCTCAACAAGGTTTACTTG…	27.6
GDPD-like AGP	Bra026409	BrCAGP42	GDPD	31.4399	+	26 and 27	+	+	+	+	-	A01	9264547	9267464	-	LF	U	MRGLRASSLLLCGVVLIQLLAVQIDAQRPKTQWKTLSGFSPRVIARGGFSGLFPDSSLDAYNFAMQTSVLDAVLWCDLQLTKDGAGICFPDLTMSNASNVESVYPKGQSTYPVNGVPTPGWFTIDLSLRALTNVSLIRGILSRSDKFDGNGYTISTVQTVNKEMKPQGFWLNVQHDAFYAQHNLSMSNFLVSVTKTVIVDFISSPEVNFFRKIAGRFGREGPSFVFRFLEKEQFEPTTNRTYGSILSNLTFVKTFASGILVPKSYVLPLDDKQYLLPSTSLVQDAHKAGLEVFVSGFANDVDIAHDYSFDPVSEYLSFMDNGNFSVDGVLSDFPITASASVECFSHVARNATKQVDFLVISKNGASGDYPGCTNLAYEKAINDGADVIDCSVQMSSDGK…	757	ATGCGAGGGTTACGAGCTTCTTCGCTGTTACTCTGCGGTGTTGTTCTGATTCAGCTTCTTGCTGTTCAAATCGATGCTCAAAGACCTAAAACTCAATGGAAGACTCTCTCTGGCTTTTCACCTCGCGTGATTGCTCGTGGAGGGTTCTCTGGACTGTTCCCAGATTCGAGCCTCGATGCTTACAACTTCGCAATGCAGACAAGTGTATTAGATGCTGTTCTATGGTGTGATCTTCAGCTCACCAAAGACGGAGCTGGGATTTGCTTCCCTGATCTAACCATGAGCAATGCTTCAAACGTTGAATCTGTTTACCCAAAGGGTCAATCCACTTACCCGGTTAATGGTGTCCCTACTCCCGGTTGGTTCACCATTGATCTCTCCTTGAGAGCTCTCACTAAT…	31.4399
GDPD-like AGP	Bra002904	BrCAGP43	GDPD	31.2665	+	26 and 27	+	+	+	+	-	A10	6922355	6926399	+	LF	W	MLGSRASKFLLSALILIHLLPTQLLAQRSKSPWQTLTGSAPLIIARGGFSGLLPDSSVDAYSIVSQTSVSGAVLWCDVQLTKDGVGICFPDVKMMNASSIQDAYPKRKNSYLVNGVPTQDWFTIDFTLKDLKSVFLIRGILSRSDAFDNNQYAISTVQDIAMELKPKSFWLNVQHDAFYAQHNLSISKFMLSLPKTVTINYLSSPEVTFLRSIGGRFGKAGPKFVFRFLEKDDVEVSTNQTYGTLLGNLTFIKTFASGVLVPKSYIWPLEDQYLSPHTSFVQDAHKAGLEVYASGFANDFDMAYNYSFDPLAEYLSFMDNGDFSVDGFLSDFPLTASSAVDCFSHLGSNASTQVDFLVISKNGASGDYPGCTDLAYSKAIKDGADIIDCSVQMSLDGIP…	758	ATGCTTGGGTCACGAGCTTCCAAGTTTCTACTCTCTGCTCTCATCTTGATCCACTTGCTACCTACTCAACTCCTTGCTCAAAGATCTAAATCTCCATGGCAGACACTCACTGGATCTGCTCCTCTTATCATAGCACGTGGCGGGTTTTCTGGGTTATTGCCAGATTCAAGCGTCGATGCTTACAGTATCGTATCTCAGACAAGTGTCTCCGGTGCTGTTCTCTGGTGTGATGTGCAGCTTACCAAAGATGGAGTTGGGATTTGCTTCCCCGATGTAAAAATGATGAATGCTTCTAGTATCCAAGATGCTTACCCTAAACGGAAAAACTCTTACCTGGTTAATGGTGTCCCTACTCAAGATTGGTTCACCATTGATTTTACCTTGAAGGATCTCAAATCC…	29.5515
GDPD-like AGP	Bra028979	BrCAGP44	GDPD	30.6789	+	37 and 38	+	+	+	+	+	A03	5696711	5700218	-	MF1	W	MITSYMQDNPSMFVSRASKFLLSVLVLIQLLPTQLLAQRSKSPWQTLTGEAPLVIARGGFSGLFPDSSFNAYSFVASTSAPDAVLWCDVQLTKDGVGICFPYVTMYNDSNVQEAYPKKKNSYLLNGVPTQDWFTVDFTSRDLNTVFLTRGVLSRSNAFDNTQNVISTVQEVASEFKPAGFWLNVQHDAFYTQHNLSMSSFLLTVSKTVIIDYLSSPEVSFFRNIGGRFGKTGPKFVFRFLDKDDVEVSTNQTYGSLMKNLTFIKTFASGVLVPKSYIWPVKDQYLLPHTSFVRDAHTAGLQVYGSGFANDFDIAYNYSYDPLTEYLSFMDNGDFSVDGFLSDFPLTASSAIDCFSHLGSNASTQVDFLVISKNGANGDYPGSTDLAYTKAIKDGADIID…	766	ATGATCACATCATACATGCAAGATAACCCATCAATGTTTGTGTCTCGAGCTTCCAAGTTCCTACTCTCTGTTCTCGTCTTGATCCAGCTTCTACCTACTCAACTCCTTGCTCAAAGATCCAAATCTCCATGGCAGACACTCACTGGAGAGGCTCCTCTTGTCATTGCACGTGGTGGGTTTTCTGGGTTGTTTCCAGATTCAAGCTTCAATGCTTACAGTTTCGTAGCGTCCACAAGTGCTCCCGACGCTGTCTTGTGGTGTGACGTGCAACTCACAAAGGATGGAGTTGGGATCTGTTTCCCTTATGTAACCATGTATAATGATTCTAACGTCCAAGAGGCTTACCCTAAAAAGAAAAACTCTTACCTTCTTAATGGAGTCCCTACTCAGGACTGGTTC…	31.201
GDPD-like AGP	Bra035244	BrCAGP45	GDPD	30.7388	+	23 and 24	+	-	+	+	-	A09	16657988	16661265	+	LF	P	MPTSTVLLCCVVLIQLFAGQTDARSSSPWQTLSGDAPLVIARGGFSGLFPDSSLNAYSFAVQTSVPGSALWCDVQLTKDGAGICFPDLKLNNASTVEYVYPNRQKSYPVNGVSTQGWFTIDFSLRDLNDVSLIRGILSRTEKFDGIYPILTVEDVTTQIKPESFWLNVQHDAFFEQQNLSMSKFLISASRIVSINYISSPEVNFFTKISGRFGRNGPLFVFQFLRKEDIEPTTNQTYGSILSNLTFVKTFASGILVPKSYILPLDDKQYLVPPPKSLVQDAHKAGLQVYVSGFANDIDIAHDYSSDPVSEYLSFVDNGNFSVDGVLSDFPLTASSSIDCFSHLGQNAIKQVNFLVISKNGASGDYPGCTDLAYDKAIKDGADVIDCSVQMSSDGVPFCS…	758	ATGCCAACTTCAACAGTTTTACTCTGTTGTGTTGTTCTGATTCAGCTGTTTGCTGGTCAAACCGATGCTCGATCTAGCAGTCCATGGCAAACACTCAGTGGTGATGCTCCTCTTGTGATTGCTCGTGGTGGTTTTTCTGGATTGTTTCCAGATTCGAGTCTCAATGCTTACAGTTTTGCAGTGCAGACAAGTGTACCCGGTTCTGCTCTGTGGTGTGATGTTCAGCTAACTAAAGATGGAGCTGGGATTTGCTTTCCTGACTTAAAACTAAACAACGCTTCAACTGTTGAATACGTTTATCCAAATCGCCAAAAATCTTACCCAGTTAATGGAGTCTCTACGCAGGGTTGGTTCACCATCGATTTCTCCTTGAGAGATCTCAATGATGTTTCTTTGATC…	30.7388
GDPD-like AGP	Bra004101	BrCAGP46	GDPD	30.4172	+	23 and 24	+	+	+	+	-	A07	20132718	20136265	-	LF	E	MGASRVLLCCVVLIQLFAGQADAQRSSSPWQTLSGDAPLVIARGGFSGLFPDSSFNAYDFAKQTSVAGAALWCDVQLTKDGAGICFPDLKLNNASTVEDVYPNRQKTYSVNGVSTQGWFTIDFSLRDLISNVKLNRGILSRSEKFNGIYAIMTVEDVTTQIKPESFWLNVQYDAFYAQHNLSMSSFLISASTTVSIDYISSPEVNFFKKIAGRFGRNGPSFVFQFLGKEDFEPTTNRTYGSILSNLTFVKTFASGILVPKSYILPLNDKQYLLLPPASLVLDAHKAGLQVYVSGFVNDNDIAHDYSSDPVSEYLSFVDNGNFSVDGVLSDFPITASASIVDFLVISKNGASGDYPGCTDMAYDKAIKDGADVIDCSVQMSSDGKPFCAHSIDLSNITNI…	743	ATGGGAGCTTCGAGAGTTTTACTCTGTTGTGTTGTTCTGATTCAGCTGTTTGCTGGTCAAGCCGATGCTCAAAGATCTAGTAGTCCATGGCAAACACTCAGTGGTGATGCTCCTCTTGTGATTGCTCGTGGTGGGTTTTCTGGATTGTTTCCAGATTCGAGTTTCAATGCTTACGATTTCGCAAAGCAGACAAGTGTAGCAGGTGCTGCTCTATGGTGTGATGTTCAGCTAACCAAAGATGGAGCTGGGATTTGCTTTCCTGACTTAAAACTGAACAACGCTTCAACTGTCGAAGATGTTTATCCAAATCGCCAAAAAACATACTCGGTTAATGGAGTCTCTACACAGGGTTGGTTCACCATTGATTTCTCCTTGAGAGATCTCATCAGTAATGTTAAA…	31.0902
GDPD-like AGP	Bra034037	BrCAGP47	GDPD	30.7263	+	23 and 24	+	+	+	+	-	A02	8991650	8994654	+	MF1	E	MRASTVLLSSVVLIQLFAAQIDAKSSRSPWQTLSGDAPLVIARGGFSGLFPDSSSVAYKFAKQTSVADLFPNRQNFYPVNGVTSQGWFTIDFSLRDLKNASLIRGIFSRSEKFDGNGYSILTVQDVSMQIKPESFWLNIQHDAFYAQHNLSISSFLISASRTVSIDYISSPKLNFFSKVKGRFWRNEPSFVFQFLGKEEFEPTTKRTYGSILSNLTYVKTFASGILVPKSYILPLDDKQYLLPPTSLVQDAHKAGLKLYVSGFANDVDIAYNYSFDPVSEYLSFVNNGYFSVDGVLSDFPITASTSIDCFSHIGRNARKQMDFLVITKNGASGDYPGCTDLAYEKAIQDGADVIDCSVKMSSDGKPFCSSSIDLTQSTMVIQSPFRNRSTIIPDISSDP…	716	ATGCGAGCTTCAACAGTTCTACTCAGTAGTGTTGTTCTGATTCAGTTGTTTGCGGCTCAAATTGATGCTAAAAGTTCAAGAAGTCCATGGCAGACACTCAGTGGTGATGCTCCTCTAGTGATTGCTCGTGGTGGGTTTTCAGGATTGTTCCCAGATTCGAGTAGTGTTGCTTACAAGTTTGCAAAGCAGACAAGTGTAGCCGATCTTTTCCCAAATCGCCAAAACTTTTACCCGGTTAATGGAGTCACTAGTCAGGGTTGGTTCACCATTGATTTCTCCTTGAGAGATCTCAAGAATGCTTCTTTGATCCGAGGAATATTTTCCAGATCAGAAAAATTCGACGGAAATGGATACTCGATTTTAACGGTCCAAGATGTATCCATGCAGATAAAACCAGAA…	30.5866
Pkinase-like AGP candidate	Bra004198	/	Pkinase	25.7042	-	-	-	-	-	+	-	A07	20649870	20654274	-	LF	E	MFHCGNITAGFPFSGGNRHESCGHSLLKLRCSKNTTSLIISNHPYEVLHIDEASKTLRIAIADLRDSFCNATFADATLPPEIFELSQMYKNLTVFHHCDSKFPYRSSYTCPGIGPIVVSETRDRDFHDSCGECFTVIVPKSFVPEEKELNMTNLESVLSKGFEVKVKKIDEKACQECSSNHGTHQPSADELYRRCSAPFSCGDQGGLLYPFWIPDREECGHPDFKLDCHSSFAEITICSVKYRILEANYKSRDIRLARSDYIGGLCPQHPINDPFTQNVFVLAGDAGMISIYHECTPEFPQSVSPYVVDLDCEANEKSYYVTRNLSSPLKDLGGTCKRNVSIPASGPALNTLQKNASRDNLKKALKEGFKVEFHRECSMCMDSGGACGYKKGSNNFLCY…	852	ATGTTTCACTGTGGGAACATCACAGCTGGTTTCCCTTTCTCAGGTGGGAACCGTCACGAAAGTTGCGGTCATTCATTGCTCAAGCTTCGCTGCAGCAAAAACACAACGTCTTTAATCATCTCAAACCATCCGTACGAGGTTCTCCACATAGATGAAGCATCTAAAACTCTTAGAATTGCCATAGCAGATCTTCGAGATTCCTTTTGCAACGCTACATTCGCAGATGCAACCTTGCCTCCCGAAATATTTGAGCTTTCGCAGATGTACAAGAACCTCACTGTTTTCCACCACTGCGACTCTAAGTTTCCTTACCGTTCGAGTTATACATGTCCTGGTATAGGTCCTATCGTAGTGTCTGAAACCCGTGACCGTGATTTTCATGACTCCTGCGGTGAATGT…	30.2817
Pkinase-like AGP candidate	Bra004199	/	Pkinase	24.2424	-	-	-	-	-	+	+	A07	20655216	20657540	-	LF	E	MLFVIPSCVFSANELHDRCSQPFNCGNQNGLRYPFWTSGREDCGHPDFKVDCSGGFAEISISSVKFRILEANYTSGIIRLARSDFIGDLCPKDPLNATFNESVLPLAPNTKLLTIYHNCSRAFPQYVSTDVGDLPCEDDDGRERMSYYVTTNLSSPLLDGIRGQLNDSEPSCKRVSIPASGPLLETLQKNRTRDNLQKALAEGFQLGLNQDCSSCLASKGACGFNQNSGGFVCYNLEGANNRARKKGLSTGATAGLAAGVILFLFLVLALFLQLIRKRNKKAFISQPELKALIPLKQYSYSQVKRITKSFSEVVGRGGFGTVYRGTLPDGRKVAVKVLKDSKGYSGEDFINEVASISQTSHINIVTLLGFCYEGSKRAILYEFLENGSLDKLITSKRPS…	627	ATGCTCTTTGTGATACCTTCTTGTGTTTTCTCAGCTAATGAGCTTCACGACCGCTGCAGTCAACCGTTTAACTGCGGCAATCAAAACGGTCTCCGGTACCCATTCTGGACATCTGGCAGAGAAGACTGTGGCCACCCTGATTTCAAAGTAGACTGTAGTGGTGGATTCGCAGAGATTAGTATCTCCTCCGTGAAGTTCAGAATCTTAGAGGCGAACTATACCTCTGGAATCATAAGACTGGCGAGATCGGATTTTATTGGCGATCTTTGTCCTAAAGATCCTTTAAATGCGACGTTCAACGAAAGCGTTCTTCCACTTGCTCCTAACACTAAGCTTCTAACAATCTATCACAACTGCAGCCGAGCCTTTCCACAGTATGTTTCTACTGATGTTGGAGAT…	28.0702
Pkinase-like AGP	Bra034311	BrCAGP48	Pkinase and LRR	29.8326	+	23 and 24	+	-	-	+	+	A04	12199636	12202407	+	MF1	I	MAATSLVLTCFFSIFLLTHRVNSESLQEKQALLTFLQQIPHENRLQWNESDSACNWVGVECSSDRTSVHSLRLPGTGLVGQIPSGSLGKLSQLRVLSLRSNRLSGQIPPDFSNLTHLRSLYLQNNEFSGEFPASVTQLTGLVRLDISSNNLTGPIPFSVNNLTQLTGLFLGNNRFSGNLPSITVDLTDFNVSVNNLNGSIPTSLSKFPAASFAGNVNLCGGPLKPCKSFFVSPSPSPSSPDAPLSGKKSKLSTAAIIAIAVAGAVVGLLVLALLLFLCLRKRRRGKEGGTKAAETTATTRSVPSVPPAGGASSSKEVTGTSSGMGGETERNKLVFTEGGVFSFDLEDLLRASAEVLGKGSVGTSYKAVLEEGTTVVVKRLKDVAASKKEFESQMEVVGK…	657	ATGGCAGCCACTTCATTGGTTCTAACCTGTTTCTTCTCGATCTTTCTGTTGACTCATCGAGTCAACTCAGAGTCACTCCAAGAGAAACAAGCTCTCCTCACCTTCCTCCAACAGATCCCCCACGAGAACCGTCTCCAATGGAACGAGTCAGACTCCGCCTGCAACTGGGTCGGAGTCGAATGCAGCTCGGACAGAACTTCCGTCCACTCACTCCGGTTACCTGGAACCGGTTTAGTCGGTCAGATCCCATCCGGATCGTTAGGCAAATTGAGCCAGCTCCGAGTTCTGAGCCTCCGCTCCAACCGCCTCTCCGGTCAGATCCCTCCAGACTTCTCGAATCTCACTCACCTCCGGAGCTTATACCTACAGAACAACGAATTCTCCGGCGAGTTCCCCGCG…	27.3973
Pkinase-like AGP	Bra012045	BrCAGP49	Pkinase and LRR	30.4279	+	23 and 24	+	-	-	+	+	A07	12624370	12627141	+	LF	I	MGAISLVLSCFVSILLLTDRVSSESPEEKQALLAFLQQTPHENRLQWNASDSACTWVGVECNSDRSSIYSLRLPGTGLVGQIPSGTLGKLTQLRVLSLRSNRLSGQIPPDFKNLTHLRSLYLQHNELSGEFPASITQLTGLVRLDISSNNLTGSIPFAVNNLTLLTGLFLGNNRFSGNLPSITVGLTDFNVSVNNLNGSIPSSLSKFPAASFAGNVNLCGGPLRPCKSFFISPSPSPDDAPSPSRLSGKKSKLSTAAIIAISVASALIGLLLLALVFFLCLRKRRRGGSRTKQTKPAETTTRNVPPEGIPPAGGASSSKDDLLRASAEVLGKGSVGTSYKAVLEEGTTVVVKRLKDVAASKKEFESQMEVVGKTKHPNVVPLRAYYYSKDEKLLVFDFM…	631	ATGGGAGCCATTTCATTGGTTTTAAGCTGTTTCGTCTCGATTCTGCTGTTGACCGACCGAGTCAGCTCAGAGTCACCCGAGGAGAAACAAGCACTCCTCGCCTTCCTTCAACAGACCCCTCACGAGAATCGCCTCCAGTGGAACGCGTCAGACTCAGCTTGTACCTGGGTCGGAGTAGAATGCAACTCGGACCGGTCCTCCATCTACTCTCTCCGGTTACCAGGTACCGGTTTAGTCGGTCAGATCCCATCCGGAACCTTAGGGAAACTAACCCAGCTCCGAGTCCTCAGTCTCCGGTCGAACCGGCTCTCCGGTCAGATCCCTCCAGACTTCAAAAACCTCACTCACCTCCGTAGCTTGTATCTACAACACAACGAACTCTCCGGGGAGTTCCCGGCG…	27.2583
Pkinase-like AGP	Bra019320	BrCAGP50	Pkinase and GNK2	27.0431	+	23 and 24	+	-	-	+	+	A03	25021046	25023625	-	MF1	U	MSSCTSFIVLVLFSLLASYRAYAQNPHYTYHSCSNTTTYTRNSTYSTNLKTLLSSLSSPDASYSTGFQNATVGRDPDRVTGLFLCRGDVSPEVCRSCVAYSVNETLSRCPNEKEVVLYYEECMLRYSHRNILSTLVYEGGFFMFNGNISSNQEDRFEDLVSTTMNQAADKAANSSRKFYTIKANWTALQSLYGLVQCTPDLTRYDCLRCLHQSIDGIPLNRIGGRLFWPSCNARYELYLFFNENDTRTPLEQHAPPPPQPSPLPPPPASTSPVSSLTRTGKHHENSKVLIVAIVVGIVVAVLIFIAGYCFLAKRTKKTSDNAPAFYGDDITTIESLQLDYVIIQAATNNYSENNKIGEGGFGEVYKGTFANGVEVAVKRLSKSSRQGDTEFKNEVAVVA…	673	ATGTCTTCTTGCACCTCTTTCATCGTCCTTGTCCTTTTCTCGTTACTCGCTAGCTACAGAGCTTATGCTCAAAATCCTCATTACACATATCATTCTTGTTCAAATACAACAACTTATACAAGGAACAGCACTTATTCCACCAATCTCAAAACCCTTTTGTCCTCTCTCTCTTCCCCAGACGCCTCCTACTCCACCGGATTCCAGAACGCCACGGTGGGACGCGATCCCGATAGGGTCACAGGACTTTTCCTCTGCCGGGGAGATGTCTCGCCTGAAGTTTGTCGTAGCTGCGTCGCCTACTCCGTCAACGAAACCTTAAGTAGGTGTCCGAATGAGAAAGAGGTCGTGCTTTACTACGAAGAGTGCATGCTCAGATACTCTCACCGAAATATTCTATCG…	30.9064
Pkinase-like AGP candidate	Bra019326	/	Pkinase	23.0241	-	-	-	-	-	-	-	A03	24978913	24980899	-	MF1	U	MRICEDDVQGLPFYNWIATASKREGYDITTSGSLQFDFKVIEAAKNKFSICNKLGQGGFRKVYKGTLPNGLQVAVKRLSKTSGQGEKEFKNEVVLVAKLQHRNLVKLLGYCLRDKRRYLSTSWCLIKASITSCLSQLDWTRRYKIVGVIARGILYLHQDLRLTIIHRNLKAGNILLDADMNPKVADFGMTWRVWNNGLPLELVDSSFRESYQSNKIIRCIHIALLCVQEDSEDRPTMSAIVQMLTTSLISLAVPRPPGFFFRSKKDQACSSVDKSSLCSIDQASITSLAPR	291	ATGAGGATTTGTGAGGATGATGTTCAAGGCTTACCTTTTTATAACTGGATCGCCACCGCCTCGAAGAGAGAAGGGTATGACATTACAACTTCAGGCTCACTACAGTTTGACTTTAAGGTTATTGAAGCTGCCAAAAATAAGTTTTCGATATGTAACAAACTAGGTCAAGGTGGATTCCGAAAAGTCTACAAGGGGACACTTCCAAATGGATTACAAGTTGCTGTGAAGAGACTTTCCAAAACATCAGGACAAGGCGAGAAAGAGTTCAAGAATGAAGTCGTTCTTGTGGCAAAGCTTCAGCACAGAAATCTGGTCAAGCTTCTCGGATATTGTTTGAGAGACAAGAGAAGATACTTGTCTACGAGTTGGTGCTTAATAAAAGCCTCGATTACTTCCTGT…	27.4914
Pkinase-like AGP candidate	Bra019324	/	Pkinase	22.7987	+	22 and 23	-	-	-	+	-	A03	24995374	24997846	-	MF1	U	MSGYGFLFLFTFLTNLRPSVQQHRPTYVGYVCQPEKTYLKNSTYSSNLETLLSSLSSSYNHSFSYGFQRLKEGQNPDMVFGLFLCRPDVSFEICRDCISLSVKDTLNHCPNEKEALIYYDECMLLYTDRNILLDPVTKIGELMVVNQQNVTANQPVRFSKVVHSLINEAAEEATASPRKFAFKKENYASAQTVYVLIQCMPDLTAVMCSNCLQQTIENVPLDKIGARLLSPNCTLRYDIYPFYNETYQEVASNDMHGGDDITTAGSFQFDFKAVEAATDNFSERNKLGQGGFGEVYKGTFPNRLQVAVKRLSKTSVQGEKEFKNEVIVVAKLQHRNLVKLLGFCFEREEKILIYEYVPNKSLDYFLFGQLIYYNILGQVFSLLKSFLRPLFYNIVNTNG…	636	ATGTCTGGTTATGGCTTCCTCTTCCTTTTCACTTTCCTTACAAACCTGAGACCTTCTGTACAGCAACACAGACCGACTTACGTCGGTTATGTTTGTCAGCCAGAGAAAACTTACCTCAAAAACAGCACATACTCCTCAAACCTCGAAACCCTTTTGTCCTCTCTTTCTTCTAGTTACAATCATTCTTTCTCCTATGGATTCCAAAGACTTAAAGAGGGACAAAACCCTGACATGGTATTCGGACTTTTCCTCTGTCGCCCAGATGTATCGTTCGAAATCTGCCGTGACTGCATCAGCCTCTCCGTCAAGGACACTCTAAATCATTGTCCAAATGAAAAGGAGGCTTTGATTTATTACGACGAATGCATGCTTTTATACACTGACCGGAATATCCTCTTG…	28.9308
Pkinase-like AGP	Bra019323	BrCAGP51	Pkinase and GNK2	24.878	+	25 and 26	+	-	-	+	+	A03	25007715	25011058	+	MF1	U	MSSRASFIFLFLFLYSFLTSFRATAEIPIFVHHYCRNTTRYTANSIYFTNLKTLWSSLSSTNASYSTGFQNATAGQARDMITGLFLCRGDVSLEVCRDCVSYSVKDIVRKCPNQREATIYYDQCMLRYSDRNIFSNVTLDDGFIMYNDHYDIPSAEQARFENLVLTTMIELAFEAANSSRHFCTRETKWNDYQDLYVLVQCTPDLTRQDCFRCLDRSINELYFSTIGERYLYPSCNSRYEFYKFYNETLLPPPPLAAPTPPVSSAPRPRDDITTIDSLQLDYRTIQAATNDYSENNKIGRGGFGEVYKGTFLNGTEVAVKRLSKSSGQGETEFKNEVVVVAKLQHRNLVKLMGFSLEREERILVYEYVPNKSLDYFLFDPTKKGKLCWTRRYKIIEGVA…	615	ATGTCTTCTCGTGCCTCTTTCATCTTCCTCTTCCTTTTCCTTTACTCCTTCCTCACTAGCTTCCGAGCTACTGCTGAAATTCCCATCTTTGTACACCATTATTGTCGAAATACGACAAGGTATACAGCGAACAGCATTTACTTCACCAATCTCAAAACACTTTGGTCCTCTCTCTCTTCCACCAACGCCTCATACTCCACCGGATTCCAAAACGCTACGGCCGGACAAGCTCGGGATATGATCACCGGACTTTTCCTCTGCCGGGGAGACGTCTCGCTGGAGGTTTGTCGTGACTGCGTCTCCTACTCCGTCAAAGATATCGTACGCAAGTGTCCGAATCAGAGAGAGGCCACTATCTATTACGATCAGTGTATGCTCAGATACTCTGACAGGAATATT…	30.7317
Pkinase-like AGP	Bra019322	BrCAGP52	Pkinase and GNK2	27.9456	+	23 and 24	+	-	-	+	+	A03	25013855	25016331	+	MF1	U	MCSWASLIFLFIFSFLTSFKASAQDPIYVYHICPNTTTYTRNSTYSTNLRTLLSSLSSSNSSYSTGFQTAISGQGTDSVTGLFLCRGDVSPEVCRRCVAFVVNDTSTRCPNQREVVLYYDVCTVRYSNRNILSTLSTDGGVVLWNTQNITSNQKDQFRDLVLSTMNQAANEAADSRRKFDARKANWTASQSLYGLVQCTPDLTRQDCLSCLQQSINQLPTDKIGGRFIMHSCGSRYELYAFYNESAITTPPLPPQPPVSTPPVSAPPPAGKGGSSSVLVVAIVVPIIVVVLLLIACYCFLAKRAKKTYGTASAFDGDDITTAESLQLDYRSIQTATNGFSESNKIGQGGFGEVYKGTLSDGTEVAVKRLSKSSGQGDAEFKNEVILVAKLQHRNLVRLL…	662	ATGTGTTCTTGGGCCTCTTTGATCTTCCTTTTCATTTTCTCCTTTCTCACAAGCTTCAAAGCTTCAGCTCAAGATCCCATTTACGTATACCACATCTGTCCAAACACGACAACTTACACCAGAAACAGCACTTACTCCACCAACCTCAGAACACTTTTGTCCTCCCTCTCTTCCAGCAACTCCTCTTACTCCACCGGATTCCAAACCGCCATCTCCGGACAAGGCACCGACAGTGTCACCGGACTTTTCCTTTGCCGAGGAGACGTCTCGCCGGAAGTTTGTCGCAGATGCGTCGCCTTTGTCGTCAACGACACCTCAACTCGGTGTCCAAACCAGAGAGAGGTCGTGCTCTACTACGATGTGTGTACGGTAAGATACTCTAACCGGAATATTCTCTCG…	30.6647
Pkinase-like AGP	Bra019321	BrCAGP53	GNK2	30.3136	-	-	+	-	-	+	+	A03	25017039	25019288	-	MF1	U	MLRYSYRNILSTAIYNEGGVIRLNNNVSSNQEDRFQVLVSTTMNQAADKAANSSRKFYTIKANWTALETLYGLVQCTPDLSRYDCLRCLHQSIDGMPLNKIGGTLIWPSCNARYELYLFFNETGTGTPPEQQAPPPLQRLLPPPPASTSPASSLPRPGKHWNFKMVIVAIVVAIVVAVLLSIAGYCFLAKRTKKTSDNAPAFYGNDITTIESLQLDYRIIQAATNNYSENNKIGQGGFGEVYKCLGNQVFFVQSRSGRDPLDSDQSTTTKSDPTSVDDASITDIYSR	287	ATGCTCAGATACTCTTACCGGAATATTCTATCGACAGCTATATACAACGAAGGAGGGGTAATCAGGTTGAACAACAATGTTTCATCTAATCAAGAAGACCGGTTCCAAGTTTTGGTGTCGACAACGATGAACCAAGCTGCAGACAAAGCAGCTAACAGTTCTAGGAAGTTCTATACGATCAAAGCCAATTGGACGGCACTCGAGACTCTATACGGCCTGGTTCAGTGCACTCCTGATCTGTCAAGATACGACTGTTTGCGTTGCCTGCATCAGTCCATCGATGGAATGCCTCTTAACAAAATTGGGGGTACACTTATCTGGCCTAGTTGTAATGCTAGGTACGAGCTTTACTTGTTCTTTAATGAAACCGGCACTGGTACACCTCCAGAACAACAAGCA…	30.662
Pkinase-like AGP	Bra019319	BrCAGP54	Pkinase and GNK2	23.4273	-	-	+	-	-	+	+	A03	25024390	25028706	-	MF1	U	MEPVIQSLEAEPVIQVTLSDFDNAWEALMRRVIAEATSSSSGSNTMYYGADRQQLGTSRSIYGFVQCSKDISPSKCEQCLRKNVDDYRSCCSGRQRGITERPSCFMRWDLDPFFGLFEDNIAPAPTPPPEKGDRKIPIGVVVGITGVLTFVISMLLSLGVALCIRRKAHQENGNESEQEFKNEVLLVAKLQHRNLVRLLGFSVEGAERILVYEFVPNKSLNYFLFDPVKRSQLDWRKRYNIITGIMLYLHQDSRLTVVHRDLKASNILLDVDMNPKIADFGLARNFRMNQTEANTGRVVGTVGYMPPEYVANGQFSMKSDVYSFGVLILEIIGGKKNSSFHKIDGSLRNLVTYVWRLWNNESLLELVDPAVGENYDKHEVTRCIHIGLLCVQENPADRP…	461	ATGGAACCAGTTATTCAATCGCTCGAGGCAGAGCCAGTTATCCAAGTCACCTTGTCAGACTTTGATAATGCATGGGAGGCCTTGATGCGTCGTGTGATAGCCGAAGCTACCTCGTCGTCGTCAGGGTCCAACACCATGTATTATGGGGCGGACAGACAACAACTTGGTACTTCGCGGAGTATATACGGTTTCGTGCAGTGTAGTAAAGATATTTCTCCGTCGAAATGTGAACAATGTTTAAGAAAGAACGTGGATGACTACAGATCGTGCTGCAGTGGGAGACAACGTGGCATTACTGAGAGACCGAGCTGTTTCATGCGATGGGATCTTGATCCATTCTTTGGACTTTTTGAGGATAACATAGCGCCAGCTCCAACTCCTCCTCCTGAAAAAGGTGAC…	26.898
Pkinase-like AGP	Bra011048	BrCAGP55	Pkinase and GNK2	25.6296	+	26 and 27	+	-	-	+	-	A01	4255221	4258395	-	LF	U	MASTLLLASFAVFLTLTLTLPSPSTSTEVSRLDVLGWVCNNGSVPDQEAYRRSYQINIDKTRDDMRKLKFGTHEDGVPPQKMYFLSQCVSDLSPDECSLCWSRATDLLFNCFPSPGGRFYLDGCFVRADNYSFYREPVTRQDSKICGGDESSSSREFKGLVKEVTKSIVDTAPYSQGFSVVARKSVHGLTAYGLGICRQTLDEELCQLCLADGALSATSCSPATEAFVMNAGCYLRYSNYTFYNERELLSMSLTKEHVLRILVISMVCVLAIASGFWCGKCIYLGASSKKKLKEKESKSVSNNSNLMCFKYSTLEKATNNFNESCKLGVGGYGEVFKGTLSDGREIAIKRLHISGNKTREEIHNEIDVISRCQHKNLVRLIGCCFTNMNSFIIYEFLAN…	675	ATGGCATCAACGTTGTTACTCGCTTCCTTTGCCGTTTTCTTGACGTTAACGTTAACGTTACCATCTCCGTCAACTTCTACGGAAGTCTCTCGACTCGACGTCCTCGGATGGGTTTGCAACAACGGCTCCGTCCCGGACCAGGAGGCTTACCGGAGATCTTATCAGATCAATATCGACAAGACCAGAGATGACATGAGGAAACTCAAGTTCGGGACACACGAAGACGGTGTTCCTCCTCAGAAGATGTACTTCTTGTCGCAATGCGTTAGCGATCTCTCGCCTGATGAATGTAGTCTCTGTTGGTCACGCGCCACCGATCTCCTCTTTAATTGTTTTCCTTCCCCCGGTGGTCGGTTTTACCTCGACGGTTGTTTCGTTAGGGCTGATAATTACAGCTTC…	29.3333
Pkinase-like AGP	Bra032175	BrCAGP56	Pkinase and LRR	28.1984	+	24 and 25	+	-	-	+	+	A04	10690663	10693196	+	MF1	I	MKTELVSPILFFFSFSCLLLVSSGLNSDGVLLMSFKYSVLLDPLSLLQSWSYDHDNPCSWRGVLCNNDFRVVTLSLPNSKLAGSIPSDLGFLQNLQSLDLSNNSLNGSLPVEFFAAGELRFLDLSNNLFSGEIPATVGDMHNLQTLNLSDNILAGKLPANLASLESLTEVSLKNNYFSGELPGGWRSVQFLDISSNLINGSLPPDFSGDSLRYLNVSYNQISGEVPPDVGDGFPRNATVDFSFNNLTGSIPDSPVFLNQKSISFSGNPGLCGAPTRNPCPIPSSPAAVTPTSTPALAAIPKTFGSNPESDSVGPENNKSNNRTGLRPGVIIGIIVGDIAGIGILALVFFYVYRYKKKNNMQKNTHSLEANEVKDTTSLSPSSSTTTSSSSPEQSNRFVK…	766	ATGAAAACAGAATTAGTTTCACCGATCTTGTTCTTCTTCTCATTCTCTTGTCTCCTTCTTGTCTCCTCAGGTTTAAACTCTGATGGAGTTCTCTTGATGAGTTTCAAATACTCCGTTCTTCTTGATCCTCTGTCTTTGTTGCAATCATGGAGCTACGATCACGACAATCCCTGTTCGTGGCGAGGTGTGTTGTGTAATAACGACTTCAGAGTTGTGACCTTGTCTCTCCCAAACTCCAAGCTCGCCGGTTCGATTCCTTCCGATCTGGGTTTCCTCCAAAACCTCCAAAGCCTCGATCTTTCCAACAATTCGCTCAACGGGTCCTTACCGGTTGAGTTTTTCGCCGCCGGTGAGCTCCGGTTTCTAGACCTCTCTAACAACTTGTTCTCCGGCGAGATC…	26.5013
Pkinase-like AGP	Bra019878	BrCAGP57	Pkinase and LRR	30.9091	+	25 and 26	+	-	-	+	+	A06	3919786	3923506	+	LF	A	MIFTSRQVFFVLSVLALTTMPFSAGVTNLRDVSAINNLYITLGAPSLHRWLAFGGDPCGEKWQGVVCDSSNITEISIRGMKVGGSLSDTLADFSSIQVMDFSDNHISGTIPQALPSTIRNLSLSSNRFTGNIPFTLSFLTELSELSLGNNVLSGEIPDYFQQLTKLTKLDLSANILEGRLPPSMGDLAALKILKDGTPFNTSIITPPPPAADPPPATHHAPPLPRVPPVSNVPPAPFAPLLPPPPPLVWSPPSDNVGGDPWNSGSGQPTLQISPPSGSGSGKFWSTQRIILVVSSVAIIVLVSGLCVTLWRCCRGKKYNRYGADARKDLQRPYFNKPPSQPTPTLGKVSREPMVKPYDGYGGGDRKYGYPMPPPRPEESRRAIPPASYYNKDVQKPLQQ…	715	ATGATCTTTACAAGTCGACAAGTGTTCTTTGTTCTCTCTGTTTTGGCCTTGACAACAATGCCCTTCTCCGCTGGAGTCACCAATCTCCGAGATGTTTCTGCGATTAATAACTTGTACATTACTTTGGGAGCACCGTCTCTACATCGGTGGCTTGCTTTTGGAGGAGACCCTTGTGGAGAAAAGTGGCAAGGTGTTGTCTGTGATTCCTCAAACATCACTGAAATAAGTATACGCGGCATGAAGGTTGGTGGAAGCTTAAGTGACACCCTTGCTGATTTTTCATCTATCCAAGTCATGGACTTCAGTGACAATCACATCTCAGGGACAATTCCACAGGCTTTGCCTTCTACCATCCGAAACCTATCTCTCTCTAGCAACCGCTTCACTGGGAATATACCC…	30.6294
LRR-like AGP candidate	Bra031727	/	LRR	27.6657	+	24 and 25	-	-	-	+	+	A09	36783292	36786207	+	MF2	A	MSFTRRQVFFVLSVLALIMPFSAGVTNLRDVSAINNLYITLGAPSLSHWLAFGGDPCGEKWQGVVCDSSNITEIRIPGMKVGGGLSDTLADFSSIQLMDFSNNHISGTIPQALPSTIRNLSLSSNRFTGNIPFTLSFPSDLSELSLGNNLLSGEIPDNFQQLSKLTKLDLSSNVLEGRLPPSMGELATLKILKQLILRTYTAKSIKSSPFQPPGLNTSSSATVFAVASLQQYTNSFSEEHIIGEGSLGNVYKAVFPHGKFLAVRKLSNTINRTQSDGDFLNLVSNVLKLKRGNILEFLVYCNEYGMVKGCLCMSTVLMFHDGPIRSLDFHPLEFLLATGSADRTVKF	347	ATGAGCTTTACAAGAAGACAAGTGTTCTTTGTTCTCTCTGTTTTAGCTTTGATAATGCCATTCTCGGCTGGAGTCACTAATCTACGAGATGTTTCGGCGATTAATAATTTGTACATTACTTTGGGAGCACCATCTCTATCACACTGGCTTGCTTTTGGAGGAGACCCTTGTGGTGAAAAGTGGCAAGGTGTGGTCTGTGATTCCTCTAACATCACAGAAATAAGGATACCTGGCATGAAGGTGGGTGGAGGCTTAAGTGACACCTTGGCTGATTTTTCATCAATCCAACTGATGGACTTCAGTAACAATCATATCTCAGGGACAATTCCACAGGCTTTGCCTTCTACCATCCGTAACCTCTCTCTCTCTAGCAACCGCTTCACTGGGAACATTCCCTTT…	24.2075
Pkinase-like AGP	Bra002639	BrCAGP58	Pkinase	32.0166	+	27 and 28	+	-	-	+	+	A10	8499800	8501533	+	LF	W	MESPMRFNLRTAFSIIFLTFLPLNLKSQEVFDPSQDHSLIQSEASWNRRSLVETPPLPGKGPAVGASPPSPDQAFEGSTKPPPAPETQTPPGGDGTPSPPPSSVRTAQTPNPPSEPPPQLLSPPPRTKKTHNISMIVGIVVGVFTVSVALIIFFLIHTRKIPIKPWTNSGQLQNALITGNHTLFNVPRMQLSELRAACEDFSNIIGSFSDGTIYKGTLSTGAEIAVVSIAAGSRANWSTDMETQLLQKIRKLSKVDHKNFLNVIGYCHENEPFHRMLVFEYAPNGTLSEHLHSQHTEHLDWPTRLRIFMGIAYCLEHMHNLNPPILHTNLDSSCIYLTEDNAAKVSDFSVLNFISPSKESSSSKNLLEHSTLDPQTNVLNFGALVFEIITGRLPDPDSL…	481	ATGGAATCTCCTATGAGATTCAATCTCCGAACAGCATTCTCCATCATCTTCCTCACCTTTCTTCCTCTGAATCTCAAAAGCCAAGAAGTCTTTGATCCTTCTCAAGATCACTCACTGATCCAATCCGAAGCTTCTTGGAACCGTCGCAGCTTGGTAGAGACACCACCTCTTCCGGGCAAAGGTCCTGCTGTGGGTGCCTCCCCTCCATCTCCTGATCAAGCATTTGAAGGCTCCACAAAACCACCTCCAGCACCAGAAACTCAAACACCACCAGGAGGAGATGGAACCCCAAGCCCTCCTCCTAGTAGTGTCAGGACAGCACAAACCCCAAACCCACCTTCTGAACCTCCTCCACAACTTTTGTCTCCACCTCCAAGAACTAAAAAGACTCATAATATT…	28.8981
Pkinase-like AGP	Bra029710	BrCAGP59	Pkinase	24.5136	-	-	+	-	-	+	-	A05	23295448	23296281	-	LF	F	MEAVGRISPHGNVAPLRAYYFSKDEKLLVYDYYQGGNFSMLLHGNNEGGRGALDWEQRLKICLGAAKGIAHIHSSSGAKLLHGNIKSPNVLLTQDLNACVSDYGIAPLMSHHTLLPSRSLGYRAPEAIETRKHTQKSDVYSFGVLLLEMLTGKAAGKTTGHEEVVDLPKWVQSVVREEWTGEVFDVELIKQQHNVEEEMVQMLQVAMACVSKHPDSRPSMEEVVNMMEEVRPSNGSGAGSGNRASSPEMIRSSDSPV	257	ATGGAAGCTGTGGGAAGGATCAGCCCACACGGGAATGTAGCTCCTCTCCGTGCTTATTACTTCTCTAAAGACGAGAAGCTACTCGTGTATGATTACTACCAAGGAGGCAACTTCTCCATGCTTCTTCACGGAAACAACGAAGGAGGAAGAGGTGCGTTGGACTGGGAACAAAGGCTAAAGATCTGTTTAGGAGCTGCAAAAGGAATAGCTCACATACACTCTTCATCCGGTGCCAAACTCCTCCACGGTAACATCAAATCACCAAACGTCCTCTTAACGCAAGACCTCAACGCCTGCGTCTCGGACTACGGTATAGCTCCTTTGATGAGCCACCACACCTTGCTCCCATCAAGAAGCTTAGGATACAGAGCGCCTGAAGCCATAGAGACACGGAAACAC…	25.6809
Pkinase-like AGP	Bra040054	BrCAGP60	Pkinase and LRR N-terminal domain	30.5643	-	-	+	-	-	+	+	A01	25291586	25294550	-	MF1	F	MPLLKVIPPLSLSIYSIQRSASNATSQDSPMNPPQRSADIDSDKQALLEFASLVPHARKLNWNTTNPICTSWTGITCSKNNSRVTALRLPGSGLYGPLPDKTFEKLDALRIISLRSNNLQGNIPLTILSLPFIRSLYFHDNNFSGTIPPTLSPRLVNLDLSNNSLSGNIPASLRSLTQLTDLSLQNNSLTGPIPDLPPNLKYLNLSFNNLNGSVPSSLKSFPASSFQGNSLLCGSPLTPCPDNTTAPAKKVLSTAAIVGIAVGGSVLLFILLAVITLCCAKKRDDNGQDSTSTAPKAKTIRSDNKAEEFGSGVQEPEKNKLVFFEGSSYNFDLEDLLRASAEVLGKGSYGTTYKAILEEGTTVVVKRLREVAAGKREFEQKMEAVGRISPHVNVAPLRA…	638	ATGCCGTTGTTAAAAGTCATTCCTCCACTATCTCTTAGCATTTATTCCATTCAACGATCAGCTTCCAATGCCACTTCTCAGGATTCTCCTATGAACCCACCTCAAAGATCAGCAGACATAGACTCAGACAAACAAGCACTTCTCGAGTTCGCATCTCTTGTCCCCCACGCACGCAAACTCAACTGGAACACCACAAACCCCATCTGCACATCATGGACCGGCATCACCTGCTCCAAAAACAACTCCCGTGTAACCGCGCTCCGTTTACCCGGATCCGGACTATACGGACCATTACCCGACAAAACATTCGAGAAGCTTGACGCCCTCAGGATCATTAGCCTCCGTTCCAACAACCTCCAAGGAAACATCCCACTAACCATCCTCTCTCTTCCTTTCATC…	26.8025
Pkinase-like AGP	Bra013336	BrCAGP61	Pkinase and LRR	26.8182	+	27 and 28	+	-	-	+	+	A01	5067962	5070926	+	LF	U	MGCGFHYSYVFFLIITLQAPLSFSVNSQEYTLLKFRERVNSDPHGTLANWNISSDLCSWSGVTCVDGNVQILDLSGCSLGGTLAPEFNQLIELRSLILSKNHFFGEIPKEYESFSKLEFLDLRDNDLTGTIPPELTNILSLKHLLLSGNKFQSDMSIKILRMKLLHSPFAVLGCANRKLGHCISRNHIIRVKKIEAFVFRIKATSRRFLKAFPSKFDFKRRELLEETSNLAAEPAPQAPSPSPETITEASPRSSGSFPAVTNAKKRIPPLVPPPPSPDENTSSDSSKNQPQDNKQSKGSKHVWLYVVIAVASFLGLLIIVAVIFLCRKRAVKSIGPWKTGLSGQLQKAFVTGVPKLNRAELETACEDFSNIIETFDGYTVYKGTLSSGVEIAVASTAVC…	660	ATGGGTTGTGGATTCCACTACTCTTACGTCTTCTTCTTGATCATTACCCTTCAAGCTCCTCTCTCGTTTTCTGTCAACTCCCAAGAATACACATTGTTGAAGTTCCGGGAAAGAGTAAACTCGGATCCTCATGGAACTCTTGCAAACTGGAATATTAGTAGTGATCTCTGTTCTTGGTCAGGGGTAACTTGCGTTGACGGCAACGTGCAGATTCTGGATCTTAGCGGATGTTCTTTGGGAGGAACGTTAGCTCCTGAGTTTAACCAACTAATTGAACTAAGATCTCTGATACTCTCCAAGAACCATTTCTTTGGAGAGATTCCAAAGGAGTATGAGAGTTTCTCAAAACTTGAATTCTTGGATTTGAGAGACAATGATTTAACCGGAACAATTCCACCC…	26.3636
Pkinase-like AGP	Bra011747	BrCAGP62	Pkinase and LRR	29.435	+	24 and 25	+	-	-	+	+	A01	758418	760797	+	LF	U	MKMQLITAFFFFFFFLCFVLGSSGLSPDGLLLMNFKSSVLVDPLSLLQTWNYNHETPCSWRGVSCNNDSKVINLSLPNSHLLGSIHSDLGSLRSLQSLDLSNNSFNGPLPVSLFNGTELRSLDLSGNMISGEVPASIGDLHSLQTLNLSDNALAGKLPANLVTLRNLTAVSLRSNYFSGEIPGGWRDVQFLDLSSNLINGSLPPDFGGASLRYLNVSFNQISGEIPPEIGANFPINATVDLSFNNLTGSIPDSPVFLNQKSIFFSGNPGLCGDPCPISSSPSTISDADSPTSTPAIAAIPNTISSNPVTNPTTQQTNRTPRTGLRPVVITGIVIGDIAGIGILAVIFLYIYRRKKNIANNNNDKQREETTDTITLSPSSSSSSSPDESRRFTKWSCLRK…	761	ATGAAAATGCAATTAATTACAGCTTTCTTCTTCTTCTTCTTCTTTCTCTGCTTTGTTCTGGGCTCCTCTGGTTTAAGCCCCGATGGATTGCTGTTGATGAACTTTAAGTCCTCTGTCCTCGTTGATCCTCTCTCTCTCTTACAGACATGGAACTACAACCACGAAACTCCATGTTCTTGGAGAGGAGTCTCTTGCAACAACGACTCCAAAGTCATCAACTTGTCTCTCCCCAACTCTCACCTCTTGGGCTCGATCCATTCCGATTTGGGCTCTCTCCGCTCCCTCCAAAGCCTCGACCTTTCCAACAACTCCTTCAACGGGCCGTTACCCGTTTCGCTTTTCAACGGAACGGAGCTCCGGTCACTCGACCTCTCCGGTAACATGATCTCCGGCGAAGTC…	25.0986
Pkinase-like AGP	Bra036670	BrCAGP63	Pkinase	24.8677	-	-	+	-	-	+	-	A09	6144726	6146300	-	MF1	H	MSCFSCFSSKNLENEGSSLPAPYRQTGSPNNQRERTREVVANNAPSQSNNIEAQGFSFRELATATNNFKLENLIGEGGFGRVYKGKLNKTGQVVAVKQLDRNGLQGQKEFLVEVLMLSLLHHSNLVNLIGYCADGDQRLLVYEYMPLGSVEDHLLDLEPDQKPLDWNSRIKIALGAAKGLEYLHDKANPPVIYRDLKSSNLLLDQDFDTKLSDFGLAKLGPTGDTLHVSSRVMGTYGYCAPEYQRTGHLTVKSDVYSFGVVLLELITGRRVIDTMRPSHEINLVTWAQPIFRDPTRFPQLADPLLRGEFPEKSLNQAVAVAAMCLNEEPMVRPLISDVVTALSFLGASSDFSNADSSHLQQNPSEIYHDAVQWDSSPR	378	ATGAGTTGTTTCTCGTGTTTCTCTTCAAAAAATTTGGAAAATGAAGGTTCTTCCTTGCCTGCTCCGTATAGGCAAACAGGCTCACCTAATAATCAGAGAGAGAGAACAAGAGAAGTAGTGGCCAATAATGCACCCTCACAATCGAACAACATCGAGGCTCAGGGTTTCTCATTCCGTGAGTTAGCCACCGCTACAAATAATTTCAAGCTAGAGAACCTCATTGGCGAAGGCGGCTTCGGGCGGGTCTATAAAGGAAAGCTCAACAAGACAGGACAGGTCGTGGCAGTGAAACAGCTTGATAGGAATGGACTACAAGGACAAAAAGAGTTCTTGGTCGAGGTTTTGATGCTTAGTCTTCTTCATCATTCGAATCTTGTGAACCTAATTGGCTACTGCGCT…	25.3968
Pkinase-like AGP	Bra011439	BrCAGP64	Pkinase and LRR N-terminal domain	24.6154	+	26 and 27	+	-	-	+	+	A01	2162712	2165580	+	LF	U	MERRLMKIARFFWLVLVFDLVLRTSGNAEGDALSALKNSLSDPNKVLQSWDATLVTPCTWFHVTCNSENSVTRVDLGNANLSGQLVTQLGQLPNLQYFFANTNLTPLPASPPPPISPTPPSPAGSNRITGAIAGGVAAGAALLFAVPAIALALWRRKKPQDHFFDVPAEEDPEVHLGQLKRFSLRELQVASDNFSNRNILGRGGFWKVYKGRLADGTLVAVKRLKEERTQGGELQFQTEVEMISMAVHRNLLRLRGFCMTPTERLLVYPYMANGSVASCLRDRPESQPPLDWPKRQRIALGSARGLAYLHDHCDPKIIHRDVKAANILLDEDFEAVVGDFGLAKLMDYKDTHVTTAVRGTIGHIAPEYLSTGKSSEKTDVFGYGVMLLELITGQRAFDL…	520	ATGGAACGAAGATTGATGAAGATAGCTCGATTCTTTTGGCTGGTTCTGGTTTTCGATTTGGTTCTCAGAACTTCTGGCAACGCCGAAGGTGATGCTCTGAGTGCTCTGAAGAACAGTTTATCCGACCCTAACAAGGTGCTTCAGAGTTGGGATGCTACTCTTGTTACCCCTTGTACTTGGTTTCATGTTACTTGCAATAGTGAGAACAGTGTTACCCGTGTTGACCTTGGGAATGCCAATCTATCTGGTCAGCTCGTAACGCAGCTTGGCCAGCTCCCAAACTTGCAGTACTTTTTTGCCAACACCAATTTGACTCCCCTTCCCGCTTCTCCGCCTCCTCCCATCTCTCCTACACCGCCATCACCTGCGGGGAGTAATAGAATCACTGGAGCAATTGCG…	25.7692
Pkinase-like AGP	Bra037006	BrCAGP65	Pkinase	25.0522	-	-	+	-	-	+	+	A03	29038945	29040752	-	MF1	U	MVFCYWWFRRLNNNSLSGEIPRSLTAVSSLQVLDLSNNPLTGDIPVNGSFSLFTPISFANTKLTPLPASPPPPLSPTTPSPAGSNRITGAIAGGVAAGAALLFAVPAIALALWRRKKPQEHFFDVPAEEDPEVHLGQLKRFSLRELQVASDNFSNKNILGRGGFCKVYKGRLADGTLVAVKRLKEERTQGGELQFQTEVEMISMAVHRNLLRLRGFCMTPTERLLVYPYMANGSVASCLRERPESQPPLDWPKRQRIALGSARGLAYLHDHCDPKIIHRDVKAANILLDEDFEAVVGDFGLAKLMDYKDTHVTTAVRGTIGHIAPEYLSTGKSSEKTDVFGYGVMLLELITGQRAFDLARLANDDDVMLLDWVKGLLKEKKLEALVDVDLQGNYIDEEV…	479	ATGGTCTTTTGCTATTGGTGGTTTAGGCGTCTTAATAACAACAGCTTATCTGGAGAGATTCCAAGGTCTTTGACTGCTGTCTCGTCTCTGCAAGTTCTGGATCTCTCAAACAATCCTCTCACTGGAGATATTCCTGTTAATGGCTCCTTTTCACTTTTCACACCTATCAGTTTTGCCAACACCAAATTGACTCCCCTTCCTGCGTCTCCGCCGCCTCCCCTCTCTCCCACAACTCCATCACCTGCAGGGAGTAATAGAATTACTGGAGCAATTGCTGGAGGAGTTGCCGCAGGTGCTGCACTTCTATTCGCTGTTCCTGCCATTGCACTTGCTTTGTGGCGGAGGAAAAAACCACAGGAACACTTCTTTGACGTACCAGCTGAAGAGGACCCTGAGGTT…	26.096
Pkinase-like AGP	Bra034562	BrCAGP66	Pkinase and LRR N-terminal domain	24.3816	+	24 and 25	+	-	-	+	+	A08	12017458	12020625	+	MF2	U	MRGMMKPSFLWLLLVFDLVLRVAGNAEGDALSALKNSLADPNKVLQSWDATLVTPCTWFHVTCNSDNSVTRVDLGNANLSGQLVMQLGQLPNLQYLELYSNNITGTIPETLGNLTELVSLDLYLNNLSGPIPKSLGRLQKLRFFFANTNLTPLPASPPPPISPTPPSPGGSNRITGAIAGGVAAGAALLFAVPAIALALWRRKTPQDHFFDVPAEEDPEVHLGQLKRFSLRELQVASDNFSNRNILGRGGFGKVYKGRLADSTLVAIKRLKEERTQGGELQFQTEVEMISMAVHRNLLRLRGFCMTPTERLLVYPYMANGSVASCLRDRPESQPALDWPKRQGIALGSARGLAYLHDHCDPKIIHRDVKAANILLDEDFEAVVGDFGLAKLMDYKDTHV…	566	ATGCGAGGAATGATGAAACCTAGCTTCTTATGGCTGCTTCTTGTTTTCGATTTGGTTCTCAGAGTAGCTGGCAACGCCGAAGGTGATGCTTTGAGTGCACTGAAGAACAGTTTAGCAGACCCTAACAAGGTGCTCCAGAGTTGGGATGCTACTCTTGTTACTCCCTGTACATGGTTTCATGTTACTTGCAATAGTGACAATAGTGTCACACGTGTTGACCTTGGGAATGCGAATCTATCTGGTCAGCTAGTAATGCAGCTTGGTCAGCTTCCAAACTTGCAGTACCTGGAGCTTTATAGCAATAACATAACTGGGACAATCCCAGAGACGCTTGGGAATTTAACGGAGTTGGTGAGCTTGGATCTTTACTTGAACAATCTAAGCGGTCCCATCCCAAAA…	25.265
Pkinase-like AGP	Bra022410	BrCAGP67	Pkinase	28.1298	+	27 and 28	+	-	-	+	+	A05	18601377	18603934	+	LF	F	MVLHKQALLLTFISVLGFHQLPSPTEAECPLDLTSSNFTLVASVCSTNADRAKCCRYMNAFVAVSVSRYANHTADLGVAPELTSICITTISRTMELYGIPTNATLFCGLGTKILVSYDCEGLTTVTQMLQSPKFGDVSRNCELPFRCKSCLNSGITYIRSLVDRGNNIKMSTCRDATYAALASRVDSSSALELASCFFNVSELTTTPEFPLSPEASPVPVVADSPSGNDDLVLSPRRSHHGYHLTVVPAIGIAVTVFSVMMLAVLIVLIQRKKRELDDDDSEGKDHNPTKTLPKVMMIHEGSSLAFRKFSYREIRKATKEFSSVIGSGGFGTVHRGEFSNGLVAAVKRMKRSSEQADDEFCREIELLARLHHRHLVALKGFCTKKNERFLVYEYMANGS…	647	ATGGTGCTTCACAAGCAAGCTCTCTTGCTCACATTCATCTCAGTTCTTGGATTCCATCAACTGCCTTCACCAACAGAAGCAGAATGTCCACTGGACTTGACCTCATCAAACTTCACTCTCGTCGCCTCCGTCTGCTCCACCAACGCCGACAGAGCCAAATGCTGCCGCTACATGAACGCCTTCGTCGCCGTATCCGTCTCCCGCTACGCTAACCACACGGCGGATCTCGGAGTGGCACCAGAGTTAACCTCCATCTGCATCACCACCATCTCAAGAACCATGGAGCTCTACGGCATCCCAACTAACGCGACGCTCTTCTGCGGACTAGGGACCAAGATCCTCGTCAGCTACGACTGCGAAGGTCTCACCACTGTTACTCAAATGCTTCAGTCCCCAAAG…	29.5209
Pkinase-like AGP	Bra031115	BrCAGP68	Pkinase	29.2683	+	21 and 22	+	-	-	+	+	A09	34155724	34158927	+	MF2	H	MRNFAMHLLLFLLLHSPVCFARLFPFPFSRSKSHQMRFFHPHLYPSLAPAPSPALAPKPNIIPTPRHNKGGHYHHHRLVTSASPSSSHDCQQACVEPLTSSPLGSPCGCVFPMKVQLLLSVAPFSIFPVTSELEIEVAAGTYLEQSQVKIMGASADTENQGKTVVDINLVPLGEKFDSTTATLIYQRFRHKKVPLNESVFGDYEVTHISYPGIPSSSPNDDIVDGAPTESTRGLPLTANFANRSQGIDFRTIAIIVLSGFVLALVLAGAIFIVMQWNKVGMPSTAVGPALASSMKKTPGAGFMFSSSVRSSGSDSLMSCMAMCALSVKTFTLSELEKATDKFSAKRVLGEGGFGRVYQGSMEDGAEVAVKLLTRDNQNRDREFIAEVEMLSRLHHRNLV…	738	ATGCGGAACTTTGCGATGCATCTGCTGCTGTTTCTCCTTCTTCATTCTCCCGTATGCTTTGCTAGGCTCTTTCCCTTTCCATTTAGCCGATCAAAATCGCATCAAATGCGTTTTTTTCATCCTCATCTCTATCCATCTCTTGCTCCTGCACCTTCACCAGCTTTGGCCCCCAAACCAAACATCATTCCCACACCAAGACACAACAAGGGCGGTCACTACCACCACCATCGTCTTGTGACTTCAGCTTCACCTTCCTCCTCACATGATTGTCAACAGGCATGCGTGGAGCCTCTTACTTCATCTCCCTTAGGTTCACCTTGTGGTTGTGTTTTCCCCATGAAAGTTCAGCTTCTGCTAAGCGTCGCGCCTTTTTCTATTTTCCCCGTGACCAGCGAGTTA…	25.8808
Pkinase-like AGP	Bra036461	BrCAGP69	Pkinase	29.5946	+	25 and 26	+	-	-	+	+	A07	251854	255058	+	LF	H	MRNYAMLVLLLLLLHSLASFPVCFARLFPMSFPFTRSKSHQMRFFHPHLYPPASSPAFSPNPSHIPTTRHSAHHHQHRRWHLRPNVTAAPPPSNDCQQTCVEPLTSTPFGSPCGCVFPMKVQLLLSVAPFSIFPVTSELEIEVAAGTYLEQSQVKIMGASADSENQGKTVVDFNLVPLGEKFDNTTATLIYQRFRHKKVPLNESVFGDYEVTHISYPGIPSSSPYGDIVEGVPTASTDGLPVTANVANKSQGIGFRTIAIIVLSGFVLTLILAGAIFIVRKWNKVGKSSTAVGPGLPPSMNKRLGARSMFSSSARSSGSDSLMSSMATCALSVKTFTLSELHKATDKFSAKRVLGEGGFGRVYHGSMEDGTEIAVKPLTRDNQNRDREFIAEVERLSRL…	740	ATGCGGAACTATGCGATGCTTGTGCTGCTACTTCTCCTCCTTCATTCTCTCGCCTCCTTTCCCGTCTGCTTTGCTAGGCTCTTTCCTATGAGCTTTCCGTTTACCCGGTCAAAATCTCATCAAATGCGTTTCTTTCATCCTCATCTTTATCCTCCTGCATCTTCACCAGCTTTTTCCCCCAACCCAAGTCACATTCCAACAACAAGACACAGCGCTCATCATCACCAGCATCGTCGTTGGCATTTAAGACCCAACGTTACTGCAGCTCCACCTCCCTCAAATGATTGTCAGCAGACATGCGTGGAGCCTCTTACTTCAACTCCCTTTGGTTCACCTTGTGGTTGTGTTTTCCCCATGAAAGTTCAGCTTCTTCTAAGTGTCGCTCCTTTTTCTATTTTC…	26.8919
Pkinase-like AGP	Bra036687	BrCAGP70	Pkinase	28.6685	+	24 and 25	+	-	-	+	+	A09	6048919	6052227	-	MF1	H	MRNFAMMLLLLLVHSLASFPLCFAARLFPMSLPFTRSKSHQIHFFHPRSNPSLAPAPSPALLPNQRHRGHHHHRRWHLRRNVTAVSPSSHDCQQTCVEPLTPTPFGSPCGCVFPMKVQLLLSVAPISIFPVISELEIEVAAGTYLEQSQVKIMGASADSENQGKTVVDINLVPLGDKFDKTTATLIYQRFRHKKVPLNESVFGDYEVTHISYPGTPSSPYGDIVEGVPSASAGGLPVTAIFANKSQGIGFRTIAIIVLSGFVLALVLAGAMFIVRKWNEVGRSSTAVGPALPPSVNKRLGGGSMFSSSARSSGSESLMSSMATCALSVKTFTLTELEKATDKFSAKRVLGEGGFGRVYQGNMEDGTEIAVKLLTRDNQNRDREFIAEVEMLSRLHHRNL…	736	ATGCGGAACTTTGCGATGATGCTTCTGCTCCTCCTTGTTCATTCTCTCGCCTCCTTTCCCTTATGCTTTGCAGCTAGGCTATTTCCTATGAGCTTGCCATTTACCCGATCAAAATCGCATCAAATTCACTTTTTTCATCCTCGTTCTAATCCATCTCTTGCTCCTGCACCTTCGCCAGCTCTTCTCCCTAACCAAAGACACAGGGGTCATCACCATCATCGTCGTTGGCACTTAAGACGCAACGTGACTGCAGTTTCACCTTCCTCGCATGACTGTCAACAGACATGCGTGGAGCCTCTTACTCCAACTCCCTTTGGCTCACCGTGTGGTTGTGTTTTCCCCATGAAAGTTCAGCTTCTGCTAAGTGTCGCGCCTATTTCTATTTTCCCTGTAATCAGC…	25.8152
Pkinase-like AGP	Bra035635	BrCAGP71	Pkinase	34.6357	+	24 and 25	+	-	-	+	+	A02	6061347	6065917	+	MF2	W	MEILMFLVRIYLVSSVLVAASSSGLDLLSPSSSPPPPLPETSKGFGEVPISSPESHKPGNAPPPKASLPSSPPLADVAAPPPSYSSGTKAPNREPIVSVPSAPGPVSSPVSDIPPFPSVALPQPTPSIVPPRNASNKKPVAPVASPPTISVDISPPVIPKLPHSRSPDSPTSTAPSPPKFNGHSHHTSSSPPLNHLHHQEPKKIKDSPPPPPPKMSNRPISSSMHPISIAPSPSPTQGLLPPLLKLFPTTHRQNLIAKLSFISPKAFPLRSSSKPRKLPPLQALPPPPPNSDCSSTVCLDPYTNTPPGSPCGCVWPIQVELRLTMPLYDFFPMVSEFAREISAGVFMKQSQVRIMGANAATEQPDKTILLIDLVPLGDKFDNMTAMLTYQRFYRKKVYI…	947	ATGGAGATTCTGATGTTCCTCGTACGAATCTATCTTGTTTCGTCTGTTTTAGTTGCTGCTTCTTCCTCAGGATTGGACTTGTTGTCTCCATCATCATCACCACCGCCTCCGTTACCTGAAACTTCAAAAGGGTTTGGTGAAGTACCGATTAGTTCACCGGAATCTCACAAACCCGGCAATGCGCCACCGCCTAAAGCCTCGCTACCATCTAGTCCACCTTTAGCTGACGTGGCAGCTCCTCCACCGTCATATTCTTCCGGAACTAAAGCACCGAACCGGGAACCTATTGTCTCGGTCCCTTCTGCTCCAGGCCCTGTTTCATCCCCTGTTTCAGATATACCTCCATTTCCATCGGTGGCTCTGCCTCAGCCTACTCCAAGCATTGTGCCTCCTAGAAAT…	31.0454
Pkinase-like AGP	Bra002786	BrCAGP72	Pkinase	38.9356	+	20 and 21	+	-	-	+	+	A10	7646055	7651352	-	LF	W	MEILMFLLRICLVSSVLVAASPSASGLDLLPPLSSPPSPLPEASKGFGQAPITSQPSLPPLPNVAAPPPSISPIGDVADPPPADSAGSKAPAGEPIVSVPNAPAPATIPVKDLPGKSPPVASPPRDAPKEPPFSGRVSPGPVSSPVSDIPPLPSVALPPPIPSVVPPNNASNSHKPIAPVASPPTDISPPVHPVIPKLPSSSPVPTSSPTRKSPITHPVFPIESPAAGSPDHPPPSDNGGENKSPAPSNEAAKPLPIFPHKASPPSVAPLAPKFNGHSHHTSPSTTPPPDTTPSNVHRTSSSAPPPPSYHRHHQERTKITNSPASSPPPPPTHLISPKKPKRNGSVSPLPSPHHARSPPVPSLISPVHPPVSSSMHRISIAPSPSPTQVLPLRSSSRPS…	1071	ATGGAGATTTTGATGTTCCTCCTAAGGATTTGTCTAGTTTCGTCGGTTTTAGTTGCTGCTTCTCCCTCTGCTTCAGGGTTGGACTTGTTACCTCCGTTATCATCACCACCGTCTCCGTTACCGGAAGCTTCAAAAGGGTTTGGTCAAGCACCGATCACCTCTCAGCCGTCTCTTCCTCCTCTACCTAACGTGGCAGCTCCTCCGCCGTCCATTTCTCCTATAGGTGACGTGGCAGATCCTCCACCAGCAGATTCCGCGGGAAGTAAAGCACCAGCCGGTGAGCCTATTGTCTCGGTTCCTAATGCTCCAGCTCCAGCGACAATACCCGTGAAGGATTTGCCGGGAAAATCTCCACCGGTTGCTTCACCACCAAGAGATGCACCAAAAGAGCCTCCTTTC…	32.6797
LysM-like AGP	Bra021861	BrCAGP73	LysM	36.1364	+	29 and 30	+	-	-	+	+	A04	15018935	15023059	-	MF1	J	MAARTLHALSTSPLFLLLLFFAASSPTKAQQPYVNNHQLDCENRDFDNITNGFTCNGPRSCRSYLTFWSLPPYNTPNSIATLLNASAAEIQTLNNLTSLTTVIPTRRLVVIPTTCSCSGGGGFYQHNATYRLSGERQETYFSIANDTYQALSTCQAMMSQNPYGERNLTAGLNLLVPLRCACPTANQTAAGFRYLLTYLVAQGDSVSAIAEMFRSSTPAVSSGNELTSDNIYFFTPLLVPLRTEPTRIVITPPSPTPPVATPPQSPPVDPPGGSSSSHKWIYIGVGIGAGLLLLISILSLYFCYYKRRSKTSSLIEQNKLTDSSTKQSLPTTSSRSPLAVYKDTTSGDQTETDKSKPEFGSWLMLGGRAERNKENNALPGKWAAFKVPQKPIVRAAASS…	440	ATGGCTGCGCGTACACTCCACGCGCTATCCACCTCCCCTTTATTTCTCCTCCTTCTTTTCTTCGCCGCGTCTTCACCGACCAAAGCTCAGCAACCGTACGTCAACAACCACCAGCTAGACTGTGAGAATCGTGACTTCGACAACATAACCAACGGCTTCACCTGTAACGGCCCACGCTCATGCCGCTCCTACCTCACTTTCTGGTCTCTCCCACCGTACAACACTCCCAACTCCATCGCCACACTCCTCAACGCCTCCGCCGCCGAGATCCAGACCCTCAACAACCTCACCTCCCTAACCACCGTAATCCCCACCCGTCGACTCGTCGTCATCCCGACCACCTGCTCCTGCTCCGGCGGCGGTGGCTTTTACCAGCACAACGCCACTTACAGACTCTCC…	32.2727
LysM-like AGP	Bra008320	BrCAGP74	LysM	40.5213	+	24 and 25	+	+	+	+	-	A02	13690581	13692699	+	MF1	E	MKNPEKPILLFLILASTLASTATSKSTIEPCSTSSTCNSFLGYTLYTDLKVTELASLFQADPVSILLSNSISTSYPDVENHVLPSHLFLKIPITCSCVDGIRKSTSTRYKTRTSDTLDSIAGSVYGGLVSPEQIQVANPDIESLDVGTSLVIPLPCACFNGTDESLPAVYLSYVVRGVDTMGGIARRFSTTVADLTNVNAMGAPDINPGDILAVPLLACGSNFPKYATDYGLIIPNGSYALTADHCVQCSCALGSRSMYCEPASLEVSCSSMQCRNSKFMLGNITSQETSAGCKLTTCTYNGFANGTILTTLSRSLQPRCPGPPQLAPLIAPPDTVPKELMFAPSPSPTPSPAPASDGVVSEGPSTVAAAPRGPTVASSSSIPGYPANGPAGSISIASC…	422	ATGAAGAACCCAGAAAAACCCATACTCCTGTTTCTAATCCTAGCTTCCACCTTAGCATCAACGGCCACTTCAAAATCAACAATAGAGCCCTGCTCCACAAGCTCCACGTGCAACTCCTTCCTCGGCTACACACTCTACACCGACCTCAAAGTCACAGAGCTCGCTTCCCTCTTCCAAGCCGACCCAGTCTCCATCCTCCTCTCCAACTCCATCTCCACCTCCTACCCCGACGTCGAGAACCACGTCCTCCCTTCCCACCTCTTCCTCAAGATCCCCATCACCTGCTCCTGCGTCGACGGCATCCGAAAATCCACCTCCACTCGTTACAAGACCCGCACCTCCGACACGCTCGACTCCATCGCCGGCTCCGTTTACGGCGGTCTCGTCTCCCCCGAGCAG…	34.5972
LysM-like AGP	Bra017956	BrCAGP75	LysM	36.715	+	24 and 25	+	+	+	+	+	A06	8777590	8779193	+	LF	B	MRNPENHILFLILASSLLFFTATSKSTIEPCSSNDTCNSLLGYTLYTDLKVSEVASLFQVDPISVLLANAIDISYPDVENHILPSKLFLKIPLTCSCVDGIRKSLSTRYKTRPSDTLGSIADSVYGGLVSAEQIQEANSVSDPSVLDVGTSLVVPLPCACFNGTDNSLPAVYLSYVVRGVDTLAGIARRYSTTVTDLMNVNAMGAPDVSSGDILAVPLSACASNFPKYASDFGLIVPNGSYALAAGHCVQCSCALGSRSLYCEPASLAVSCSSMQCRGSNLMLGNITVQQSSAGCNVTSCDYNGFDNGTILTMLSRSLQPRCPGPQQFAPLLAPPDTLPKDIMYAPAPSPDFDGPGSVASSPRSSIIPPGGGSFPGNPANGPAGSISMATASSVSHFFV…	414	ATGAGAAACCCAGAAAATCACATCTTGTTTCTGATACTAGCTTCGAGCTTACTCTTCTTCACAGCAACATCTAAATCAACAATCGAGCCATGCTCAAGCAACGACACGTGCAACTCCTTACTCGGCTACACACTCTACACCGACCTCAAGGTCTCGGAAGTCGCCTCCCTCTTCCAAGTAGACCCAATCTCAGTCCTCCTCGCAAACGCCATCGACATCTCTTACCCCGACGTCGAGAACCACATCCTCCCTTCAAAGCTCTTCCTCAAGATCCCACTCACCTGCTCCTGCGTCGACGGCATCAGAAAATCCCTCTCCACCCGTTACAAAACCCGACCTTCCGACACGCTGGGGTCCATCGCAGACTCTGTCTACGGCGGTCTTGTCTCCGCAGAGCAG…	29.4686
LysM-like AGP	Bra016402	BrCAGP76	LysM	37.3494	+	27 and 28	+	+	+	+	+	A08	17512432	17514340	-	MF1	B	MKTPDKPIFYLFLILASSSLFFTATTAKSTIEPCSSNDTCNSLLGYTLYTDLKVSEVASLFQVDPISILLANAIDISFPDVENHILPSHLFLKIPLTCSCVDGIRKSVSTRYKTRPSDTLASIAGSVYGGLVSAEQIQEANSVTDPSVLDVGTSLLVPLPCACFNGTDNSLPAVYLSYVVKGVDTLAGIARRYETTVTDLMNVNAMGAPDVSSGDILAVPLSACASNFPKYASDYGLIVPNGSYALAAGHCVQCSCALGSRSLYCEPASLAVSCSSMQCTNSNLMLGNITVQQSSAGCNVTTCDYNGFANGTILTMLTRSLQPRCPGPQQFAPLLAPPDTVPKDLMYAPAPSPDYDGPGSIAASPGSSVIPPGGGSLPGNPANGPAGSISTAATVYSFS…	415	ATGAAAACCCCAGATAAACCCATCTTCTACTTGTTCCTAATCCTAGCTTCGAGCTCACTCTTCTTCACAGCGACGACAGCTAAATCAACAATCGAGCCATGCTCAAGCAACGACACCTGCAACTCCCTACTCGGCTACACGCTCTACACCGACCTCAAAGTCTCCGAAGTCGCCTCCCTCTTCCAAGTCGACCCAATCTCCATCCTCCTCGCCAACGCCATCGACATCTCCTTCCCCGACGTCGAGAACCACATCCTCCCCTCCCACCTCTTCCTCAAGATCCCCCTCACCTGCTCCTGCGTCGACGGGATACGCAAATCCGTCTCCACGCGTTACAAGACCCGCCCTTCCGACACGCTAGCTTCCATCGCAGGCTCTGTCTACGGCGGCTTGGTCTCC…	32.7711
La-like AGP	Bra002362	BrCAGP77	La	29.2566	-	-	+	-	-	+	-	A10	10122267	10126792	+	LF	R	MMAETEGSLADDREVIGGFETKSPWKTTASPVETVDAPVMGAHSWPALADAQQPRPKNLPTAAPPSKVIPTSIPAPAQGVAGQGKSKGGGKGNPAHKNLSGRHSKPGPKSNQSGPPPPPPPYVMHGVPYHPSPFPPMVPPPHATGPDFPYAPYPPYPVPGAPVAESGNEKKAQASPLPPVLPAPQGDHPGQPWQDQRGFGPRNMPHGAAGPRNFVRPPFMGQAPGFMVGPGSGFPGPVYYLPVPPPGAIRGYPLRYAPYPVNQADSSGNFLEYFSALSPSLLVNWVAPHLAMLTICVFLPFFSDENLQNDKYLISLMDKQEGWVPIKIIADFKRVKMMTMDVEFIVYALGYSSSVEVQGEKIRRRDEWAKWVPASKRSDSEEKVGDNDGDSPESTTSRD…	834	ATGATGGCGGAGACTGAGGGATCATTGGCCGATGATCGAGAAGTGATCGGCGGTTTCGAGACTAAGTCTCCATGGAAAACAACTGCTTCTCCTGTGGAAACCGTCGACGCTCCGGTAATGGGTGCTCACTCGTGGCCTGCCCTCGCCGACGCGCAGCAACCGCGTCCTAAGAATCTTCCGACGGCGGCTCCGCCTTCTAAAGTCATTCCGACCTCAATCCCAGCTCCTGCTCAGGGTGTAGCTGGTCAAGGGAAGTCTAAGGGTGGTGGAAAGGGCAACCCTGCGCACAAGAATCTATCTGGCCGTCATTCAAAGCCAGGCCCGAAGAGCAACCAAAGTGGTCCTCCTCCTCCCCCTCCTCCTTACGTGATGCACGGTGTACCTTATCATCCCTCTCCT…	29.976
La-like AGP	Bra020153	BrCAGP78	La	30.8824	-	-	+	-	-	+	-	A02	4262515	4266327	-	MF2	R	MAETERSLADDREMIGHVTGSETKSPWKTAPIEPADAPVMGAHSWPALADAQQPRPKNPPPPPPAAAAAKSIPTSIPNHSQAVVTGHAKSKAGGKANPAHKNPPGRYSKPGSKSNQSGPTPPAAAAYPMHAVPYHPPPFPPMSYPTGPDFPYPLYPPYPIPGAPAAESGSEKPVQASPLPPPPPQGEPRQHQRGFGPRNMPHGPAGGPRNFVRPPYMGQGPGFMVGPGPGFPGPVYYLPGPPPGAIRGYPPRFGPYPGNQGPQALSPEQLDLKDRHVTFRILIPFFSDENLQNDQYLISLMDEQGWVPIKIIADFKRVKMMTMDVEFIVYALRFSTSVEVQGDKIRKRDEWSKWVPASKKSASEEKIGDNDKDSSESVTSKDNFKNSLKPTAFSSEGAQ…	816	ATGGCGGAGACCGAGAGATCATTAGCCGATGATCGAGAAATGATCGGCCACGTCACTGGCTCCGAGACTAAGTCTCCGTGGAAAACAGCTCCGATAGAGCCCGCCGACGCACCGGTAATGGGTGCTCACTCGTGGCCTGCCCTCGCCGACGCGCAACAGCCCCGTCCTAAGAATCCTCCTCCTCCTCCTCCGGCGGCGGCGGCGGCTAAATCCATTCCGACCTCAATCCCAAATCATTCTCAGGCTGTAGTAACTGGTCATGCTAAATCTAAGGCTGGTGGAAAGGCTAACCCTGCGCACAAGAATCCACCTGGCCGTTATTCAAAGCCAGGCTCGAAGAGCAACCAAAGTGGTCCCACTCCTCCTGCTGCTGCTGCTTACCCCATGCACGCTGTACCT…	29.4118
La-like AGP	Bra011647	BrCAGP79	La	36.6733	-	-	+	-	-	+	-	A01	1277068	1279959	-	LF	U	MASAASSDSTSSSTSENRQSRRPSPWSQIVRGESDPPTISSSAAAPSSPQHKAPIDPVPSASTAPLAPVAGDVRSEESGAQGNAGKKPVWKRPSNGASSEVGGPVMGASSWPALSETTKAPSSKSSSDSLKSLGDVASSSSVVVVTVSQGNSNASAPAPKQGGRANPNPTPYNSRQRSFKRNNSASGSTANGTVSQGPVVETPSHNPSPRGQNQRNGSASQPHGGGSDNFSPRDSHRNQNGNHHHHHQGHGGRRNQEHGNQNWNFSRSFNGRDGNAHSQRGAPAFVRHQPPTMQSIPPQFMAAQPIQPFGGPVPFPPELASPYYPRMPFIGPLSPGPVYYQVQDPPLNVKLQKQIQYYFSEENLIRDTYLRGLMDDQGFVPLHVIAGFKKVAELTDSIQ…	499	ATGGCCTCCGCCGCTTCCAGTGACTCCACCTCTTCTTCCACGAGCGAGAATCGCCAATCACGCCGTCCCTCTCCGTGGAGTCAGATCGTCCGCGGCGAATCCGACCCGCCGACGATCTCCTCCTCCGCCGCTGCACCTTCCTCTCCTCAACACAAAGCTCCGATTGATCCGGTTCCTTCTGCATCCACTGCTCCACTTGCTCCGGTTGCTGGAGACGTTAGATCGGAGGAGTCTGGTGCTCAGGGCAATGCTGGGAAGAAGCCTGTTTGGAAAAGGCCTTCTAATGGGGCCTCGTCTGAGGTTGGTGGACCTGTCATGGGAGCTTCGTCGTGGCCTGCTCTCTCTGAGACTACCAAAGCTCCTTCCAGCAAGTCTTCCTCTGATTCGTTGAAAAGTCTC…	24.8497
La-like AGP	Bra010506	BrCAGP80	La	39.5626	-	-	+	-	-	+	-	A08	14113554	14116211	-	MF2	U	MASAATNNSTSSPSLSPRHVSDYPRHVSESTRHVSSPTAAQSRRQVSSPWTQIVRGESEPPPTIAAAATSKPPIEPIASAAPPAALLTVEAAAGEDKSEGNAGKKPAWSRPSNGASEIGPVMGASSWPALSEATKAPSNKPSSDSSIGDVPSSVSQGAASASVPAPKQAGRANNPNPTPNHSRQRSFKRNGASGSTANGTASQPSAQGSLVEGTSHNPSPRGQNQKNGFASQPHGGADNQRDSHRNQNGNHHHQNHGGRRNQEHGNQNWNFHRSFNGRDGNAQSPRGAPAFVRYAPPPPPPPVQAIPPQFMAAQSFGSPVPYPPELAPPFYPGMPFVAPLSPGPVFYHVQDPPLNIKLQNQIHYYFSEENLIKDTYLRDQMDDQGFAPLHVIAGFRKVA…	503	ATGGCCTCCGCCGCTACCAATAACTCCACCTCTTCTCCTTCTCTGTCTCCTCGTCACGTGAGCGATTATCCTCGTCACGTGAGCGAGTCTACTCGTCACGTGAGCAGCCCTACTGCTGCACAATCACGCCGTCAGGTTTCTTCTCCCTGGACTCAAATCGTCCGCGGCGAATCAGAGCCGCCGCCGACGATCGCCGCTGCCGCTACTTCTAAGCCCCCGATCGAGCCGATTGCTTCCGCTGCTCCGCCTGCTGCTCTTTTGACGGTGGAGGCGGCGGCTGGGGAAGATAAATCGGAGGGAAATGCCGGGAAGAAACCAGCTTGGAGTCGGCCGTCTAATGGGGCTTCTGAGATCGGACCTGTCATGGGAGCTTCGTCGTGGCCTGCTCTTTCCGAGGCT…	25.0497
X8-like AGP	Bra026880	BrCAGP81	X8	43.5754	+	19 and 20	+	+	+	+	-	A09	35841133	35841899	+	MF2	A	MRMFLGVLLLLALTTSSSAIYCLCKDGIGDNGLQTSIDYACGTLADCNPIHDKGACYQPNTIKNHCDWAVNSYFQKAAQVPGSCNFSGTATTSQTPPSNLVTGCIYPSSASSAGSPPSTTPPTGTTPTTNGTGGFTPFPGTPPAFGPTGTGGFTPSKAASSLVISSVFTLCFSSLAFLM	179	ATGAGAATGTTTCTAGGTGTCTTGCTTCTCTTGGCCTTGACCACATCTTCAAGTGCTATTTACTGTCTCTGCAAAGATGGGATAGGTGACAACGGGCTTCAAACATCGATAGACTATGCTTGTGGAACCTTAGCAGATTGTAACCCAATCCATGACAAGGGTGCTTGTTATCAACCAAACACCATCAAAAACCATTGTGATTGGGCTGTTAACAGCTACTTCCAGAAAGCAGCTCAGGTCCCTGGAAGCTGTAATTTCTCTGGAACTGCCACTACCAGTCAAACCCCACCTTCAAATTTGGTTACTGGATGTATATATCCTTCAAGCGCTAGCTCTGCAGGGTCGCCTCCTTCAACTACACCACCAACGGGAACAACTCCAACAACAAACGGAACCGGA…	36.8715
X8-like AGP	Bra026878	BrCAGP82	X8	39.0071	+	19 and 20	+	+	+	+	-	A09	35836147	35836800	+	MF2	A	MRMFLALFLLLALTTSSNATYCLCKDGTEDNALQASIDYVCGKLDCNPIRDKGACYQPDTIKSHCDWAVNSYFQSQAQAPGSCVFTGTATTSQNPPSNLVTGCVYPSSPSSPGCSPSTNGASSLVISPAFAICLSTLAFLM	141	ATGAGAATGTTTCTAGCTCTCTTCCTTCTCTTGGCCTTGACCACATCTTCAAATGCAACTTACTGTCTCTGCAAAGATGGGACAGAAGACAACGCACTTCAAGCATCAATAGACTATGTTTGTGGAAAATTAGATTGCAACCCAATCCGTGACAAGGGTGCTTGTTATCAACCAGACACCATCAAAAGCCATTGTGATTGGGCTGTTAACAGCTACTTCCAGAGTCAAGCTCAAGCCCCTGGAAGCTGCGTATTCACTGGAACTGCCACTACCAGTCAAAACCCACCTTCAAATTTGGTTACCGGATGTGTCTATCCTTCAAGCCCTAGCTCTCCAGGGTGTTCTCCTTCAACCAACGGTGCTTCCAGTTTGGTCATTTCCCCTGCTTTCGCAATCTGT…	33.3333
X8-like AGP	Bra026879	BrCAGP83	X8	39.4366	+	19 and 20	+	-	-	+	-	A09	35839329	35839988	+	MF2	A	MRMFLALFLLLALTTSSNATYCLCKDGTEDNALQASIDYVCGKLDCNPILDKGACYQPNTIKSHCDWAVNSYFQNVAQAPGSCDFSGTATTSQNPSPYLVTGCVYPSSASSPGSLPSTTPPPGTKQTNGTVTPTNGASVYQH	142	ATGAGAATGTTTCTAGCTCTCTTCCTTCTCTTGGCCTTGACCACATCTTCAAATGCAACTTACTGCCTCTGCAAAGATGGGACAGAAGACAACGCACTTCAAGCATCAATAGACTATGTTTGTGGAAAATTAGATTGCAACCCAATTCTTGACAAGGGTGCTTGTTATCAACCAAACACCATCAAAAGCCACTGTGATTGGGCTGTTAACAGCTACTTCCAGAATGTAGCTCAAGCCCCTGGAAGCTGCGACTTCTCTGGAACTGCCACTACCAGTCAAAACCCATCTCCATATTTGGTTACCGGATGTGTCTATCCTTCAAGCGCTAGCTCTCCAGGGTCGCTTCCTTCAACTACACCACCACCGGGAACAAAGCAGACAAACGGAACCGTTACTCCA…	38.7324
X8-like AGP	Bra019700	BrCAGP84	X8	47.7157	+	19 and 20	+	+	+	+	-	A06	4911751	4912594	-	LF	A	MKVFLGLLLLLALTTPSSAIYCLCNDGIGEKELQTAIDYACGTLADCNPIQEKGPCYQPITVKSHCDWAVNSYFQNAAQVSGSCNFSGTATTNLNPPSNLATGCIFPSSPSSAGTTPPTGPTPPTGPTPPTGPAPPAGPATPVGPTPPTPTNGTNTFPGAPLAPSPPGTGGFTPSNGASSLLISSVLTLCFSSLAFL	197	ATGAAAGTGTTTCTAGGTCTCTTGCTTCTCTTGGCCTTGACAACACCTTCAAGTGCAATTTACTGTCTCTGCAACGATGGGATAGGAGAGAAAGAGCTTCAAACAGCAATAGACTATGCATGTGGAACCTTAGCAGATTGTAACCCAATCCAAGAAAAGGGTCCTTGTTATCAACCAATCACCGTCAAAAGCCACTGTGATTGGGCTGTTAACAGCTACTTCCAGAACGCAGCTCAAGTCTCTGGAAGCTGCAACTTCTCTGGAACTGCTACTACCAATCTAAACCCACCTTCCAATTTGGCTACTGGTTGCATATTTCCTTCAAGCCCAAGCTCTGCAGGAACAACACCACCAACGGGACCAACACCACCAACGGGACCAACACCACCAACAGGACCA…	40.1015
X8-like AGP	Bra016724	BrCAGP85	X8	34.8837	+	19 and 20	+	-	+	+	-	A08	18903762	18904471	+	MF1	A	MRVFLGLLLLLALTKSSSAIYCLCKDGVGEKELQTAIDYACGSLADCNPIHDNGPCYQPNNIKSHCDWAVNSYFQKASQVSGSCNFSGTATTNQNPPSNLVTGCIYPSSASTTSPTGTTLTNGTTPAFGPTGTGGFQGNGASSLVISHVLTHCFSSLVFLWGSDVRLGFSHA	172	ATGAGAGTGTTTCTAGGTCTCTTGCTTCTCTTGGCCTTGACCAAATCTTCAAGTGCAATTTACTGTCTCTGCAAAGATGGGGTAGGAGAGAAAGAGCTCCAAACAGCAATAGACTATGCATGTGGAAGCTTAGCAGATTGCAATCCAATCCATGATAACGGTCCTTGTTACCAACCAAACAACATCAAAAGCCACTGTGATTGGGCTGTTAACAGCTACTTTCAGAAAGCATCTCAAGTCTCTGGAAGTTGTAATTTCTCCGGAACTGCCACTACCAATCAAAACCCACCTTCCAATTTGGTTACTGGTTGCATATATCCTTCAAGTGCATCAACAACATCACCAACGGGAACAACTCTAACAAACGGAACTACTCCTGCGTTTGGTCCAACCGGAACA…	31.3953
GNK2-like AGP candidate	Bra027798	/	GNK2	30.2789	-	-	-	-	-	+	-	A09	6501383	6502138	+	MF1	D	MSQPQHIHTFCDNLSETFSQTSQYKSNRETLLSSLRDRSPLGTYYNATVGLSPDTVHGMFLCRGDITKQSCSNCVKTATLEITKNNCTYTKDAIIFYQECMVRYSNVSFLRIVENGPWAAMYSNVSFPDSFLFPFRETLSDKVEKLIILTASKSSLSSLTPYYVRDRNKVNEFDRSYTLDTMVQCSPDLDPANCSVCLRLAVQGVSSCCNNARIAQFFLPKCFLKYDTFGLPTTQSPSGSFSVHAMKGEQA	251	ATGTCCCAACCTCAACACATACACACTTTCTGCGACAATTTATCCGAAACCTTTTCACAAACCAGCCAATACAAATCAAACCGTGAAACCCTCCTATCATCTCTCCGCGACCGTTCCCCTCTAGGAACCTATTACAACGCCACGGTCGGTCTTAGTCCCGACACAGTTCATGGCATGTTCCTCTGTAGAGGAGACATCACCAAACAATCTTGTTCGAACTGTGTGAAGACTGCAACCCTAGAAATCACTAAAAATAACTGCACTTATACAAAAGATGCTATAATATTCTATCAGGAGTGCATGGTTCGATACTCCAATGTTTCCTTCTTACGTATCGTCGAAAATGGACCTTGGGCCGCTATGTACTCTAACGTTTCTTTTCCTGATTCCTTTTTGTTT…	33.0677
Hydrophobic-like AGP	Bra013621	BrCAGP86	Hydrophobic seed protein	49.7449	+	27 and 28	+	-	-	-	-	A01	6672988	6674166	-	LF	U	MAPHCSTKTIVFVLALISIFFLSETEAQGRSPPRQPPAPRRPPPPRRPPPPLRPPPPPPFVCPPCVCPPPVFPPNIPPPEITPLEIQPPGVTPPETEPITPQPEIPPPEIQPPEITPPEISPPETEPKTPPPEITPLEIQPPGVTPPETEPITPLPEIPPPEIQPPEITPPEISPPETEPKTPPPEITPSQVPPPEITPPEIQPPKIEPPEITPPESPPPKISPPQIEPSEITPPEITPPEITPPEITPPEIPPPKISPPQIEPPEITSPEIPPPKISPPDTPPPSGTPPKQSPPLPPPNFQPPPPPLPTCPRNAAQQRACANVVRRYGNFLDFGRAQPCCSLIRDLSDREAAACLCGFVQPPGQRRSPPPRNIFVLCRACGRRVPRGFMCP	392	ATGGCTCCACATTGTTCAACTAAAACCATAGTTTTTGTACTGGCACTGATCAGCATCTTCTTCCTCAGCGAAACGGAAGCCCAGGGTAGGTCTCCTCCCCGTCAGCCTCCGGCTCCACGCCGTCCCCCACCTCCACGTCGTCCTCCACCTCCACTCCGTCCTCCACCCCCACCACCATTTGTTTGTCCACCATGTGTTTGTCCACCACCAGTATTTCCACCAAATATCCCACCACCCGAGATTACGCCACTAGAAATTCAACCGCCCGGGGTTACACCACCAGAAACTGAACCAATAACTCCACAACCAGAAATTCCACCACCAGAAATTCAACCACCTGAGATTACACCACCCGAGATATCACCACCCGAAACTGAACCAAAGACTCCACCACCCGAG…	50.7653
Ring finger-like AGP	Bra016093	BrCAGP87	Ring finger domain and PA domain	37.0288	+	28 and 29	+	-	-	+	+	A07	22742273	22743886	+	LF	E	MKMMMNRALVLLLLLLFHLLTLSSLASAKVILIRNNITRSFDDIEANFAPSVKAAGEIGLLYVAEPLDACSDLTNKPEQSSNGTSPFVLIVRGGCSFEDKVRKAQRAGFKAAIIHDNEDRGILIAMAGNSGGIKIHAVFVTKETGDALKEFAGLSDTKVWLLPSFENSAWSIMAVSFISLLAMSAVLATCFFVRRHRIRRRTSRSSRVREFHGMSRRLVKAMPSLIFSSVHEDNTTAFTCAICLEDYSVGDKLRLLPCRHKFHAVCVDSWLTSWRTFCPVCKRDARTANGEPPASESTPLLSSAASSFRSSSALSSFRSSAMLIGPSMGSLPTSISFSPAHASSSYIRQSFRSSLRRSPPISVSRSSMDLRQQGASPSPSQRSYMASPHSFNYPAMSPL…	451	ATGAAGATGATGATGAATCGTGCTCTTGTCCTCCTCCTCCTCCTACTCTTCCATCTCCTCACCCTCTCTTCTTTAGCCTCAGCCAAAGTGATTCTCATCAGGAACAACATCACTCGCTCCTTCGACGACATCGAAGCCAACTTCGCTCCGTCTGTTAAAGCTGCTGGTGAAATTGGATTGCTTTACGTGGCTGAGCCTCTTGACGCTTGCTCTGACTTGACGAATAAGCCTGAGCAGAGCTCTAATGGTACTTCCCCTTTTGTGTTGATCGTTAGAGGAGGTTGTAGTTTCGAAGATAAAGTCAGAAAAGCCCAAAGAGCTGGTTTCAAAGCTGCTATTATACATGACAACGAAGACCGTGGAATCTTGATAGCAATGGCAGGTAACTCGGGAGGTATA…	22.6164
COBRA-like AGP	Bra036147	BrCAGP88	COBRA	30.0604	+	23 and 24	+	+	+	+	+	A09	2238134	2240588	-	MF2	W	MGFLLPILLGVFLLFTATPPSLSQFPPEIDPPAPAPISPSELCNGIFLSYTFILGRQIPPNDTTDQPYRFESVLTVLNNGREELKEWRVFVGFQHHEILTSASDAIIVNGTDLPAPVGNGTIFAGYPVSDLKTAIQTAGDLKQMTATIELVGTQFMVAPPAIPLPSNISLVNDGWSCPEPTATPLSKRQITTCCIRDPTFEVNTTTITDKFLPRQPGDLTIMYDVIRAYDQNYLAEVTMENHNPLGRLDHWELSFDWMREEFIQKMQGAYPTVVDATKCIFGPQSQIYTGLDFADVLTCERRPIIVDLPPTKAEDPVLGKIPSCCRNGTILPRTMDPSKSASIFTMQVAKMPPDFNRSALSPPQNWRIKGTLNPDYSCGPPVRVSPTLYPDPSGMPTNK…	662	ATGGGGTTTCTCCTTCCGATCTTATTAGGAGTTTTCCTCTTATTCACAGCTACGCCACCGTCCTTGTCTCAGTTCCCTCCGGAGATAGACCCTCCGGCGCCAGCGCCGATATCACCCTCAGAACTCTGCAACGGAATATTCCTCTCCTACACATTCATTCTCGGTCGTCAGATCCCTCCAAACGACACAACCGACCAGCCGTATCGGTTCGAGTCAGTACTAACGGTTCTCAACAACGGCCGTGAAGAGCTCAAAGAGTGGAGAGTGTTCGTTGGTTTCCAACATCACGAGATCCTTACTTCCGCCAGCGATGCGATTATCGTCAACGGGACAGATCTTCCTGCTCCGGTAGGAAACGGCACCATCTTCGCTGGCTATCCTGTTTCTGACCTCAAAACG…	33.3837
PsaE-like AGP	Bra010350	BrCAGP89	PsaE	43.3566	-	-	+	-	-	+	-	A08	13251148	13252413	+	MF2	U	MAMMSASSVFLLPANVTAPAGASSSRNSVSFLPMRNAGSRLVVRAADEAAPEPAAPEGAPATTAAPAAAAATKPKPPPIGPKRGAKVKILRRESYWFKSVGSVVAVDQDPKTRYPVVVRFAKVNYANISTNNYALDEIEEVKA	143	ATGGCGATGATGTCAGCATCTTCGGTGTTTCTTTTGCCGGCCAACGTCACGGCTCCCGCTGGCGCTTCGTCGTCCAGGAACTCCGTGTCTTTCTTACCGATGAGAAACGCCGGTTCTAGGCTCGTAGTCAGAGCAGCCGATGAGGCGGCTCCAGAACCAGCTGCGCCGGAAGGTGCTCCGGCAACTACCGCTGCGCCAGCTGCAGCTGCTGCCACCAAACCCAAGCCGCCTCCTATTGGCCCTAAGAGAGGGGCCAAGGTCAAGATTCTAAGGAGAGAATCCTACTGGTTCAAGAGCGTTGGATCGGTTGTGGCCGTTGATCAGGACCCGAAGACCCGGTACCCAGTTGTGGTCCGGTTTGCGAAAGTGAATTACGCAAACATATCGACCAACAACTAT…	34.2657
PsaE-like AGP	Bra011057	BrCAGP90	PsaE	41.958	-	-	+	-	-	+	-	A01	4182104	4182906	+	LF	U	MAMMSASSAFVLTSNVTASAGVSSSRNSVSFLPMRNAGSRLVVRAAEDAAPETSSSEGAPATAVAPAAAAATKPKPPPIGPKRGSKVKILRRESYWFKNVGSVVAVDQDPKTRYPVVVRFAKVNYANISTNNYALDEIEELKA	143	ATGGCGATGATGTCAGCATCTTCAGCCTTTGTTTTGACGTCCAACGTCACGGCGTCCGCAGGCGTTTCCTCGTCCAGGAACTCCGTGTCTTTCTTACCGATGAGAAACGCTGGTTCTAGACTCGTAGTCAGAGCAGCCGAAGATGCGGCTCCTGAAACATCTTCTTCAGAAGGTGCTCCAGCAACTGCCGTGGCTCCGGCTGCAGCTGCCGCCACCAAGCCAAAGCCACCTCCGATCGGCCCTAAGAGAGGGTCCAAGGTCAAGATCCTAAGGAGAGAATCCTACTGGTTCAAGAACGTTGGATCAGTTGTGGCTGTTGATCAGGACCCGAAGACCAGGTACCCTGTTGTGGTCAGGTTCGCGAAAGTGAATTACGCCAACATATCGACCAACAACTAT…	32.8671
Chlorophyllase-like AGP candidate	Bra027508	/	Chlorophyllase	26.7296	-	-	-	-	-	+	-	A09	11373824	11375420	+	MF2	V	MSSSSSANSFEDGKFKTDLLTVGLSSCCWKTPSSSPTPQSPPKRLLVATPVEEGEYPVVMLLHGYLLYNSFYSQLMLHVSSHGFIVIAPQLYSIAGPDTMDEIKSTVEIIDWLSAGLNHFLPPQVTPNLSKLALSGHSRGGKTAFAVALKKFGYSSDLKISALIGIDPVDGMGKGKQTPPPVLTYEPNSFDLDKMPVLVIGSGLGEISPNLLFPPCAPPGVNHRDFFQECQGPAWHFVAKDYGHLDMLDDDTEGIRGKISHYLCKNGEERRPMRRFVGGSIVAFLMAYLEGDDSELVKIKDKSHEGVPVEIQEFEVKN	318	ATGTCCTCTTCATCATCAGCAAACTCCTTTGAGGATGGCAAATTCAAAACAGATCTCTTAACAGTAGGCTTATCATCTTGCTGCTGGAAAACGCCCTCTTCTTCTCCGACTCCGCAGTCTCCGCCGAAGAGGCTTTTGGTGGCAACGCCGGTGGAGGAAGGAGAATATCCGGTGGTGATGCTCCTCCATGGTTACCTTCTGTACAACTCATTTTATTCCCAGCTTATGTTGCATGTCTCTTCCCATGGCTTCATTGTCATCGCTCCGCAGTTATATAGCATTGCCGGACCAGACACGATGGACGAGATTAAATCAACTGTGGAGATTATTGATTGGTTATCAGCCGGACTAAACCACTTTCTTCCACCACAAGTAACACCAAACCTATCTAAACTCGCA…	29.8742
Chlorophyllase-like AGP candidate	Bra036000	/	Chlorophyllase	26.1682	-	-	-	-	-	+	-	Scaffold000111	400347	402178	+	MF1	V	MSSSSSRNAFVDGKYKPDLLTVDLASRCRCYKTTPSSSLTPPPPPKSLLVATPVEEGEYPVVMLLHGYLLYNSFYSQLMLHVSSYGFIVIAPQLYNIAGPDTMDEIKSTAEIIDWLSVGLNHFLPPQVTPNLSKFALTGHSRGGKTAFAVALKKFGYSSELKISALIGVDPVDGTGKGKQTPPPVLTYEPNSFNLEKMPVLVIGSGLGELARNPLFPPCAPTGVNHREFFQECQGPAWHFVAKDYGHLDMLDDDTKGLRGKSSYCLCKNGEERKPMRRFIGGIVVSFLMAYLEDDDCELMKIKDGCHEGVPVEIQEFEVKK	321	ATGTCATCTTCTTCATCAAGAAACGCCTTTGTGGATGGCAAATACAAACCAGATCTTTTAACAGTGGATTTAGCATCTCGCTGTCGCTGCTACAAAACGACGCCATCTTCTTCTCTGACTCCGCCGCCTCCTCCCAAGTCGCTTTTGGTGGCAACGCCGGTGGAGGAAGGAGAATATCCGGTGGTGATGCTCCTCCATGGTTACCTTCTCTACAACTCATTTTACTCCCAGCTTATGTTGCATGTCTCTTCCTATGGCTTCATTGTCATCGCTCCGCAGTTATATAACATTGCCGGACCAGACACGATGGACGAGATAAAATCAACGGCGGAGATTATTGATTGGTTATCAGTCGGACTTAACCACTTTCTTCCACCACAAGTAACACCCAACCTATCT…	33.6449
Prolamin like AGP	Bra037792	BrCAGP91	Prolamin-like	32.0513	+	32 and 33	+	-	-	+	+	A09	4199816	4200286	-	MF2	X	MSPNTTSKRSLLTFLTLSYLLSTVHIITVAEARNMQTMTVAAEHSGSGNLVDCWNAALELKSCTDEIVKFFMSRNGTAEPGVTGGIDKDCCGAIGLIGKECWSVMFTSLGLTTMEGNMLREYCDFEAEKLVFSPSPSPAPEALALSPVEITYPGLD	156	ATGTCCCCAAACACTACTTCAAAGCGTTCTCTTCTCACATTTCTAACACTTTCGTATCTCTTATCGACTGTCCACATCATCACCGTGGCTGAGGCAAGGAACATGCAAACCATGACGGTAGCTGCTGAGCATTCCGGCTCCGGAAACCTAGTTGATTGTTGGAACGCGGCGTTAGAGCTCAAGTCTTGCACCGACGAGATCGTCAAGTTCTTCATGAGCCGTAACGGTACGGCTGAACCGGGTGTAACCGGTGGTATTGATAAAGATTGTTGTGGAGCCATTGGGTTGATAGGGAAGGAGTGTTGGTCCGTTATGTTTACTTCTCTAGGGCTTACGACTATGGAAGGGAATATGCTTAGAGAGTATTGTGATTTTGAGGCGGAGAAGCTGGTATTTTCA…	30.1282
Eukaryotic-type carbonic anhydrase-like AGP candidate	Bra009479	/	Eukaryotic-type carbonic anhydrase	24.6377	+	20 and 21	-	-	-	+	-	A10	15667045	15668446	+	LF	R	MNNIIILFVTFLALSSSSRAADETETAFHYKKGALADPSKWSMTKKEWKICGTGKRQSPIDLSPGIARLVHNSTKLIQTYYKPVEATLKNRGYDIMVSWDDDAGKIVINNTDYQLVQSHWHAPSEHFLNGERLAMELHMVHKSEAGHLAVIGVLFREGEPNAFISRIMGKINTIANIQDGEATIGRLHPKDFGWDLTKFYEYRGSLTTPPCTEDVIWTIINKVGTVSREQIKVLVDARRGGYEENARPAQPLNKRVVYLNEQHVRSTPSSQKQIHI	276	ATGAACAACATTATTATCCTATTTGTGACATTTCTTGCTCTTTCTTCTTCATCTCGAGCAGCAGATGAGACAGAGACTGCGTTCCATTACAAAAAAGGAGCACTAGCCGATCCATCGAAATGGAGCATGACCAAGAAAGAATGGAAAATTTGCGGGACGGGGAAGAGGCAATCACCAATCGATCTTTCTCCAGGAATAGCTCGCCTAGTTCACAATTCTACAAAGCTTATTCAGACATATTACAAACCAGTTGAAGCTACTCTTAAAAACCGTGGATACGACATCATGGTTTCATGGGATGACGACGCAGGGAAGATTGTGATCAATAATACTGACTATCAATTGGTTCAAAGCCATTGGCACGCACCTTCAGAACATTTCCTCAATGGAGAAAGGTTG…	27.8986
Eukaryotic-type carbonic anhydrase-like AGP candidate	Bra028796	/	DNA gyrase B, eukaryotic-type carbonic anhydrase, histidine kinase and toprim	26.2788	+	19 and 20	-	-	-	+	-	A02	611422	619059	-	MF2	R	MNNIILFVSCLALASSALAADETETEFHYVTGAYADPSKWSSVKQEWKICGVGKRQSPVNLSPKVARLVHNSTALIQTYYKPVEATLKNRGYDMVVSWQEDAGKLVINNTDYKLIQSHWHAPSEHFLNGKRLAMELHMVHKSADGHLAVIGVLLREGEPNPFISRIKDKINSIADILQGEASIGKIDPREFGWDLTKFYEYRGSLTTPPCTEDVIWTIVNKVGTVSRQQIDILVDARRAGYETNARPAQPLYKRMVYLNDQSTISASALTPYLRLYSRLMASRPRLFSNPLSPSLHRHSSSLSSPLFSSLTPRVNVQLTKVLSQGLIQRNAISTRSFMSSTISTEAFQESATSKGYSSEQIQVLEGLDPVRKRPGMYIGSTGTRGLHHLVYEILDNAID…	997	ATGAACAACATTATCCTTTTTGTGTCATGTCTTGCTCTTGCTTCTTCAGCTCTAGCAGCTGATGAGACAGAGACTGAGTTTCATTACGTAACAGGCGCATACGCTGATCCCTCTAAATGGAGCAGTGTCAAACAAGAATGGAAAATTTGTGGAGTGGGGAAGAGGCAGTCACCAGTCAATCTTTCTCCAAAAGTAGCTCGACTAGTTCACAATTCTACGGCGCTTATTCAGACATATTACAAACCAGTAGAAGCCACTCTTAAGAACCGTGGATACGACATGGTGGTGTCATGGCAAGAAGACGCAGGGAAGCTCGTTATCAATAATACCGACTACAAGTTGATTCAAAGCCACTGGCACGCACCTTCAGAGCATTTCCTCAATGGAAAAAGGTTGGCC…	27.3821
DOMON-like AGP	Bra001249	BrCAGP92	DOMON	40	+	23 and 24	+	+	+	+	-	A03	15543670	15544437	+	MF2	F	MASINSSLLLVLAVACFISPAISQTCSTQNVSTSFDSCMDLPVLDSYLHYTYDAANSSLSVAFVATPPRSGDWVAWGINPTGTRMIGSQAFLAYSPRAGARPMVDTYNISSYNLTPGRLTFDFWNVRAESMPGNLIVIYASVKVPMGANSVNQVWQIGGNVTNGRPGVHPMTPANMASTRVLRLTGSDAPSSAPGSAPGSAPGSVPGSAQGPTTPGASTTPGQAGGPENAGSMSTSVNFGVNFGILVMLATIFIF	255	ATGGCTTCTATTAACTCTTCTCTTCTTCTTGTCCTAGCCGTCGCTTGTTTCATCTCACCGGCGATTTCACAGACGTGCTCTACGCAGAACGTCTCCACCAGCTTCGACAGTTGCATGGACCTCCCCGTACTCGATTCCTACCTCCACTACACTTACGACGCAGCCAACTCATCCCTCTCCGTCGCATTCGTCGCTACTCCGCCTCGTTCCGGCGACTGGGTCGCTTGGGGTATCAACCCCACAGGGACTAGAATGATCGGTTCTCAGGCCTTCCTCGCTTACAGTCCTCGAGCCGGCGCGCGTCCCATGGTGGACACGTACAACATCAGCAGCTACAACCTCACCCCAGGGAGACTTACCTTCGACTTCTGGAACGTACGCGCCGAATCCATGCCCGGT…	29.0196
DUF568-like AGP candidate	Bra040375	/	DUF568	35.3448	+	25 and 26	-	+	+	+	+	A01	25484798	25485496	-	MF1	F	MASRSSLLLILTVASVVSIISPATSQTCSTQNVLSAEKTPFQTCLDLPELESYLHYTYIATNSSLSVAFVAAPSRSDGWIAWAINPTATTMSGSQAFLAYGSGAGAPPVVKTYNITGHNLTEGKLAFDFWNLRAEALNGGRIAIFATVKVPAGAGSVNQVWQIGGNVTNGRVGVHPFSPPNLNSRAVLNLTGTTSTGGGGSKTPGNAGWMVANVNLGVNLGILVLLGTIIIF	232	ATGGCTTCTCGTTCTTCTCTTCTTCTCATCTTAACCGTTGCTTCCGTCGTCTCTATCATCTCACCGGCGACTTCACAAACATGCTCAACACAGAACGTGCTCTCCGCCGAGAAAACTCCGTTCCAGACATGCCTAGACCTCCCCGAACTCGAATCATACCTCCACTACACTTACATCGCCACCAACTCGTCTCTCTCCGTCGCCTTCGTCGCCGCACCATCTCGCTCCGACGGGTGGATCGCTTGGGCTATCAACCCCACGGCGACCACGATGAGCGGCTCTCAGGCGTTCCTCGCCTACGGATCCGGAGCCGGCGCGCCTCCCGTCGTGAAGACGTACAACATCACTGGCCACAATCTCACCGAAGGGAAACTTGCCTTCGACTTTTGGAACCTACGC…	28.4483
DOMON-like AGP	Bra001259	BrCAGP93	DOMON	33.195	+	26 and 27	+	+	+	+	-	A03	15574219	15576041	-	MF2	F	MKLCSVSFISSLIALQLLPLFTIVNGQQATDSCNSTLPLKDLAFDSRHHQCVEVWRVQNYILRYARTVENTWSFILSAPDSSAYIGIGFSTTGQMVGSSAVVGWITSDSRSGSAKQYLLGGKSPGEVIPDQGDLKIINGSLKIESVSSRLYLSFQLRAELPRERLLYARGPAEFFPSSPDFRLREHQFMTTTTINYNTGPATFGPSMSPGPGSSPPSPSSAYGLSPSLLFLFMGLVALKFY	241	ATGAAGCTTTGTTCTGTTTCTTTCATCTCCAGCTTAATAGCTCTTCAGCTTCTACCTCTGTTCACCATAGTTAATGGTCAGCAAGCTACGGATTCGTGCAATTCAACTCTACCTCTCAAGGACCTCGCCTTCGACTCGCGCCACCATCAATGCGTGGAAGTTTGGAGAGTCCAGAATTACATCCTCCGATATGCTAGAACGGTGGAAAACACATGGAGTTTCATCTTATCGGCGCCTGATTCCAGTGCCTACATCGGGATCGGATTCTCGACCACCGGTCAGATGGTCGGAAGCAGCGCAGTGGTCGGGTGGATTACTTCCGACAGCAGGAGCGGAAGCGCGAAACAGTACTTACTCGGAGGGAAATCACCTGGTGAAGTGATACCTGACCAAGGAGAT…	25.7261
Cytochrome b561-like AGP candidate	Bra029660	/	DOMON and Cytochrome b561	25.7453	+	24 and 25	-	-	-	+	+	A05	23506967	23509515	+	LF	F	MRLYFSVSFIFFGLISLQLPPLSTQQATETCSSTLPLNDLTFDSTLLQCVEAWTPQNYILRYAKTVENTWSFILSAPDSGAYIGIGFSTNGQMTGASAVVGWIPTDGRGQAKQYLLGGKSPGEVKPDQGDLKIVNGSLKIESVSSRLYMSFQLTAELPRQSLLYAMGPAGFIPSSPGFTLREHRDMTTTTINYNTGSQSVVKGSPHSKLRKTHGLMNMFGWGILIIIGALVARHMKQWKPTWFYAHIALQTTGFLLGLTGIICGLVLENRTEANNVSKHKGLGITIFVMGILQVLALLARPDKDSKYRKYWNWYHHNVGRVMIILAISNIFYGIHLADAGSSWNGGYGFVVAVLVLAAIGLEVRKFKNK	369	ATGAGGCTTTATTTCTCTGTCTCCTTCATCTTCTTCGGCTTAATCTCTCTTCAACTTCCACCTCTGTCCACTCAGCAAGCTACGGAAACATGCAGCTCAACTCTACCTCTCAACGACCTCACCTTTGACTCTACCCTCCTTCAATGCGTCGAAGCTTGGACTCCCCAAAACTACATCCTCCGATATGCTAAAACGGTGGAGAACACATGGAGCTTCATCTTATCAGCTCCTGATTCGGGCGCCTACATAGGGATCGGATTCTCCACCAACGGTCAGATGACCGGAGCCAGCGCGGTCGTCGGGTGGATACCAACCGACGGCCGAGGACAGGCGAAACAGTACTTGCTCGGAGGGAAGTCTCCAGGCGAGGTGAAGCCTGACCAAGGCGATCTCAAGATC…	26.8293
Cytochrome b561-like AGP candidate	Bra040017	/	DOMON and Cytochrome b561	24.1848	+	28 and 29	-	-	-	+	+	A01	25445787	25447868	+	MF1	F	MKMNLYSSVSFILFTLIALQCPPLTIQKATETCSSTLPLNDLTFNSSLLQCVEAWTPENYILRYARTVENTWSFILSAPDSSVFIGIGFSTNGQMIGSSAVVGWLPPNGGQGHTKQYFLGGKSPGKVMPDQGDLVIVNGSLKIESVSSRLYMSFQLTVEMPERAFFTLRDLLGSSHLRRGLGSQSVVKGSSHSMLRKMHGLMNMFGWEILIIIGAIVARHMEQTTAYFYGYLLLYSHIAIQMTGFLLGSIGIICGLFLENQTNANNVSTHKALGITILVMGFLQVLALFARPDKESKYRKYWNWYHHNIGRVMIILTISNIFYGIHLGKAGTSWNVGYGSAIGVLALAAIGLEVRNFLKNTKCFDFPA	368	ATGAAGATGAATCTTTATTCTTCAGTTTCCTTCATCTTATTCACCTTGATCGCTCTTCAATGTCCACCTCTCACCATTCAGAAAGCTACGGAAACCTGCAGCTCAACTCTACCACTCAACGACCTCACCTTCAACTCCAGCCTCCTTCAATGCGTCGAAGCTTGGACTCCCGAGAACTACATCCTCCGATATGCTAGAACCGTGGAGAACACATGGAGCTTCATCTTATCGGCACCTGACTCCAGCGTCTTCATCGGGATTGGATTCTCCACCAACGGTCAAATGATCGGATCCAGCGCCGTCGTTGGGTGGCTACCTCCGAACGGTGGACAAGGACATACGAAACAATACTTTCTCGGAGGAAAGTCTCCGGGCAAAGTGATGCCTGATCAAGGAGAC…	24.1848
Cytochrome b561-like AGP candidate	Bra040016	/	Cytochrome b561	25.8065	-	-	-	+	-	+	+	A01	25448389	25450280	+	MF1	F	MSTSHHSANYGFMQFNSTAQRPHLQLKPPSMRRSMDSTELHPSSSQSVVKGSPHSKLRKTHGLMNMIGWGILIIIGAIVARHMKQWEPTWFYSHIAVQIIGFLLGLTGIICGLILENRTNASNVSTHKALGITILVMGGLQVLALLARPDKESKYRKYWNWYHHNIGRALIILAISNIFYGIHLAKAGSSWNAGYGSAVGVLALAATGLEVRKLFNK	217	ATGTCCACCTCTCACCATTCAGCAAACTACGGATTCATGCAGTTCAACTCTACCGCTCAACGACCTCACCTTCAACTCAAGCCTCCTTCAATGCGTCGAAGCATGGACTCCACAGAACTACATCCTTCGAGTTCGCAAAGTGTGGTTAAGGGTTCACCACACTCTAAGCTAAGGAAGACACATGGGCTAATGAACATGATTGGCTGGGGAATACTAATCATCATCGGCGCCATAGTTGCTCGACACATGAAGCAATGGGAGCCGACTTGGTTCTATTCTCATATCGCTGTCCAGATCATTGGCTTTCTCCTAGGCTTAACTGGTATCATTTGCGGTTTGATTCTTGAAAACCGAACCAACGCTAGTAATGTTTCCACGCACAAAGCCCTTGGGATAACA…	21.659
Thioredoxin-like AGP	Bra006651	BrCAGP94	Thioredoxin	33.3333	+	24 and 25	+	-	-	+	+	A03	4477604	4480109	+	MF1	W	MTNLTHSLLFFSCSLSLLIRVAIAGSRPAHGPAYSNPSAFSPEAYDFFHPKSSLPDNNPPRNSHSLPFLSPSPSPSKASNVEADTQGSKVSSDERISESRREEGRGETVGIVIGISFTALLLMGIYFVIKKRLANLTRTITVALKWRSAFSSASSPSQLFSFSPSFAASSSDVDDEDFSFLEDLNDEGPGEPLTSPVSLSQTNSTEEKPEDPEAYDDVEYGDFSDLGFTDLVRKIHIFRPNISLIGGRQRAVLRLKGDGVGLAKVDATEENELTHQYSVQGVPTIILFFVDGEHKPYTGGRTK	303	ATGACAAACCTAACTCACTCTTTGCTCTTCTTCTCCTGTTCCTTATCTCTACTTATACGTGTGGCCATTGCAGGAAGTAGACCTGCTCATGGTCCAGCTTATTCAAACCCATCTGCTTTCTCTCCAGAAGCTTACGATTTCTTTCACCCAAAATCATCACTACCTGACAATAATCCACCAAGAAACTCGCATTCTTTGCCATTTCTTTCACCTTCACCTTCACCTTCAAAGGCATCTAATGTAGAAGCAGACACACAAGGAAGTAAAGTTTCATCAGACGAACGCATAAGTGAGAGTAGGAGAGAAGAAGGACGAGGAGAAACTGTTGGCATAGTGATAGGCATTTCTTTCACAGCTCTCCTTTTAATGGGAATTTACTTTGTGATCAAGAAACGACTA…	25.0825
Nsp1-like AGP	Bra004882	BrAGP55	Nsp1-like C-terminal region	58.6735	-	-	+	-	-	+	-	A05	2283365	2286657	+	LF	J	MSGFSFGQSNTGGGSLFGSSSAASSSSASSTSSPLAFSFNQSTGFGFGATSSAAPASSSAAPSFGFGATASAPATSTTLSFGFGANASAPAASTTPSFGFGATSSAPTASTTPSFGFGATSSAPASSTTPSFGFGATSSAPASSTTPSFGFGATASTVTAPASSTTPSFGFGATSSTVTAPASSATPSFGFGAPASTGFGFGSSAASSSPSLFGSSTNAPAASPGSSPFGFVTSSASQPGASSSSATVSAPSPFGAPASGSAFSSSLFSAPSSAASSSSPLFATSSSVPASTASLFGAQSSATASTPSMFGAAAPSSSAPSSTPSMFGSSSASGSSQSIFGAAAASPASGSSPSIFGAAASSASGSSPSIFGATGSTQAIFGSSSLSGAAAASSPSQFG…	784	ATGTCTGGGTTTTCGTTTGGTCAATCGAATACTGGTGGAGGATCTTTATTCGGATCTTCCTCCGCCGCGAGCTCCTCTTCTGCTTCATCCACCTCGTCTCCGTTAGCTTTCTCATTCAATCAATCCACCGGGTTTGGATTTGGAGCCACCTCATCGGCTGCTCCTGCTTCCTCCTCCGCAGCTCCATCGTTCGGATTCGGAGCCACCGCGTCGGCTCCTGCTACGTCCACAACTCTATCGTTCGGATTTGGAGCTAACGCATCGGCTCCTGCTGCTTCCACAACTCCATCGTTCGGATTTGGAGCCACGTCATCTGCTCCTACTGCTTCCACGACTCCATCGTTCGGATTTGGAGCCACGTCATCGGCTCCTGCTTCCTCCACGACTCCATCGTTTGGA…	22.8316
LRR-like HAE	Bra013339	BrCHAE1	LRR	47.6253	+	28 and 29	+	-	-	+	+	A01	5086635	5098816	-	LF	U	MKTKKMAQIYALFVLHFTFLFSTGLSHSYSLASSNSDLSDKEVHLIRQRQLLYYRDDFGDRGENVVVDPSLVFENPRLRSAYVALQAWKQAILSDPNNFTTNWIGSDVCSYTGVYCAPAPDNPRIRTVAGIDLNHADIAGYLPQELGLLTDLALFHVNSNRFCGTVPHRFNRLKLLFELDLSNNRFAGIFPAVILQLPSLKFLDLRFNEFEGPVPRELFSKDLDAIFINHNRFRFELPDNLGDSPVSVIVVANNQFHGCIPTSLGDMKNLEEIIFMNNGFNSCLPSEIGRLKNVTVFDFSFNELVGSLPASTGGMVSLEQLNVAHNRFSGKIPASICQLPRLENFNFSYNFFTGEPPVCIGLPGVDDRRNCIPARPAQRSPGQCAAFLSLPPVNCASFG…	758	ATGAAGACGAAGAAGATGGCTCAGATCTACGCTCTTTTTGTTCTTCATTTTACCTTCTTGTTTTCTACTGGTCTCTCTCACTCTTATTCACTCGCTAGTTCCAACAGCGATCTTTCAGACAAAGAAGTCCATCTGATCCGACAGCGACAGCTTCTGTACTACCGCGACGACTTTGGCGACCGTGGCGAGAATGTTGTCGTCGACCCATCTCTCGTCTTCGAGAATCCACGTCTTCGAAGTGCTTACGTAGCTCTTCAAGCTTGGAAACAAGCCATTCTCTCTGATCCAAACAACTTCACCACCAACTGGATCGGCTCAGACGTCTGCAGTTACACCGGCGTTTACTGTGCTCCGGCGCCGGATAACCCACGGATCCGTACCGTCGCCGGGATAGATCTC…	43.5356
FH2-like HAE	Bra002969	BrCHAE2	FH2	31.927	+	24 and 25	+	-	-	+	+	A10	6430350	6433396	-	LF	W	MGNQNRGGLLLWFILISGFLVISSLEVNLDKDEPFLTPFVAPSTGMVNEPVVESSWAKSCWQDSDCVKEAVAVFNLCLPASRELFGFKHSHLKQTLLGCIQEQAKLNGHNLKYLKLLPYLLDTPRRNLASRPVSLSPSPSPSPPPKRSRVPPTRSRSPSPSNSFFPPSRSPPPAKKTASSSAKRKEEHEKTIIIAVVSTAVSTFLLAALLFLCCTRVCGKGSGGRKNDERPLLSLSSSDHSVGSSINYGGSIKGGNQSFNIYSNQGKMSSFDGSNSDTSDSLEERLSHEGMRTHGLPPLKPPPGRTSSAHLGKPPSGKVEPLPHEPPKFLKVSSNKGSHHTQPPVPPPPMPSSAGPPRPPPPAPPPGSGGPKPPPPPGPKGPPPPPGPKGPRPPPPMSL…	877	ATGGGTAATCAGAATCGGGGTGGTTTACTTTTATGGTTTATTCTCATCTCTGGGTTCTTGGTGATATCCTCCTTGGAAGTGAATTTAGATAAAGATGAGCCTTTTCTTACTCCATTCGTGGCTCCATCAACAGGGATGGTCAATGAACCAGTAGTAGAATCATCATGGGCGAAGAGTTGTTGGCAAGATTCAGATTGTGTGAAGGAAGCTGTTGCAGTATTCAATTTATGTTTACCAGCATCAAGGGAGCTATTTGGTTTCAAGCATTCCCATCTCAAGCAGACTCTTCTTGGTTGTATCCAAGAACAAGCAAAGTTGAATGGTCATAACCTCAAGTATCTCAAGCTCTTACCATATTTGTTGGATACTCCAAGGAGAAATCTAGCTTCTAGACCTGTC…	29.3044
La-like HAE	Bra017734	BrCHAE3	La	40.081	-	-	+	-	-	+	-	A03	30159853	30162513	+	MF1	U	MASSATSTNPNSSSSSAAQSRRPSPQVSSPWTLIVRGGDSVPTIAAAAAAPSSPQSKPPIEPIADASPPPAAGEEKPEGNAGKKPVWKRPSNGGAAASEVGPVMGASSWPALSVAANKSSSDSLKSLGDVAPSPPPVLVSQGIANASVPSSASKPAGRANPNPTPNNSRQRSFKRNGASGSSANGTASQPSVQGSLAESPSHNPSPRGQNQRNGFPSHTHGGSGADNVSQRDSYRNQNGYHHQSHGGRRNQEHGNQNWTFSRSFNGRDGNAQSQRGAPPAFVRHPPPPPLQTIPPQFMAAHPFASPLPFPPELASQYYQRMPFVAPLSPGPVFYHVQDPPLNIKLQKQIHYYFSEENLIKDTYLRRQMDDQGFVPLPVIAGFNKVAELTESVQQIAEAL…	494	ATGGCCTCCTCCGCCACTTCCACTAACCCTAACTCTTCTTCCTCCTCCGCCGCCCAATCGCGCCGCCCCTCTCCCCAGGTTTCCTCTCCCTGGACTCTAATCGTCCGCGGCGGCGATTCAGTCCCCACGATCGCCGCCGCCGCAGCAGCTCCGTCCTCTCCTCAATCGAAGCCCCCGATCGAGCCGATTGCTGATGCGTCTCCTCCGCCTGCTGCTGGAGAGGAGAAACCGGAGGGCAATGCTGGGAAGAAACCGGTTTGGAAAAGGCCTTCTAACGGTGGGGCTGCTGCTTCTGAGGTCGGACCTGTCATGGGAGCTTCCTCGTGGCCTGCTCTTTCTGTGGCTGCCAATAAGTCTTCCTCTGACTCTCTTAAAAGTCTCGGCGATGTAGCGCCGTCG…	25.5061
GNK2-like HAE	Bra027650	BrCHAE4	GNK2	37.5427	-	-	+	+	-	+	-	A09	7560395	7562011	-	MF2	D	MVTFCNPSDNFTQTSSYQANRDLLLSSLRDSSSLGTYSNATVGRSPNKVHGMFLCRGDTTAASCSDCVQTATVEIATNCSLNKAAVIYYEECMVRYANVSFFSVLEVRPSIVLYSLRSAPNSDTFNETLADKFNQLILNVSSSSLVPYFVEDQERVTQAEGSYEFESLVQCSPGLDRFNCTVCLRFALLRVSTCCGSPSSALIFTPKCLLRYQTSALSSPPPLSPSPPPPPPSPALFSPPPTLSQPPPPPLVFTRPQDVPSLSGSFSNVIKGNKIFGRIVITMAALVFALVNL	293	ATGGTTACTTTCTGCAACCCTTCCGACAACTTCACACAAACCAGTTCATACCAAGCAAACCGAGACCTTTTACTCTCCTCTCTCCGCGACAGTTCATCCCTCGGAACCTATTCTAACGCCACAGTCGGTCGCAGTCCCAACAAAGTCCATGGCATGTTCCTCTGTAGAGGAGACACCACCGCAGCGTCTTGCTCAGACTGCGTCCAAACCGCTACAGTCGAGATCGCTACAAACTGTAGTCTTAACAAAGCAGCGGTCATATACTACGAAGAGTGCATGGTTCGGTACGCTAATGTTTCCTTCTTCTCTGTTCTTGAGGTCAGACCAAGCATCGTTCTTTACTCTCTTCGCTCCGCTCCAAACTCGGATACGTTCAATGAAACACTAGCTGATAAATTC…	34.1297
Hydrophobic-like HAE	Bra020846	BrCHAE5	Hydrophobic seed protein	60.2564	+	27 and 28	+	-	-	+	+	A08	10909890	10911296	-	MF2	U	MAPKGVTNTLVFVLALISILFIGQTKAQGRPSPRLPPPPPLQRPSSPPPPLLVCPPCVCPILSPPPPNTPPPTPQTSPITPVAPPPQTPPSNLPPAFPPNNPSATTPPQTSPTPPPQTPSVSPPITPTISPQLPPSNITPTPTEEILPVRPSVPPSQTPPVHSPIFSPKSPSILPPQVPSVPLPITPSETPSTIPPQTPLQSPPQTPPTTPPQTPLAPPPNTPQPSSPPLNFQPPPPPPQTPPSPPPNSQPPSVPLPITPPQTPPQSPPQTPPTTPPETPPVSPPNTPPLPSPPLNFHPPPPPPQTPPSSPPNSQPPSVPLPITPPQTPPQSPPQTPPTTPPETPPVIPPNTPPLPSPPLNFQPPPPPPQTPPSPPPNSQPPPAPTCPRNASQLRACSN…	468	ATGGCCCCAAAAGGTGTAACAAACACTTTAGTTTTTGTTCTTGCATTGATCAGCATCCTCTTCATCGGCCAAACCAAAGCCCAAGGCCGGCCTAGTCCCCGGTTGCCTCCACCTCCACCACTACAACGGCCTTCATCACCACCTCCACCATTATTGGTGTGTCCACCATGTGTTTGTCCAATATTATCACCACCTCCACCAAACACCCCACCGCCAACCCCTCAGACTTCACCAATAACACCAGTGGCTCCCCCACCGCAGACACCACCTAGCAACCTACCCCCAGCGTTTCCACCAAACAATCCATCAGCAACCACACCACCGCAAACTTCTCCAACTCCACCACCACAGACTCCATCAGTAAGTCCTCCAATCACTCCAACCATATCACCCCAGCTT…	54.4872
Root cap-like HAE	Bra038210	BrCHAE6	Root cap	46.1912	+	25 and 26	+	-	+	-	-	A01	20772084	20774282	+	MF1	F	MDLAKHTTLQMLGFILLASLVLTMAQPPGLTKPSHATCKIKKYKHCYNLEHVCPKFCPDTCHVECASCKPICGPASPGDDGGDTPPTPVPPVSPPPPAPVPPVSPPPPVTPTPSYPTPTDPLPPAPVSPPPPAPVPPVSPPPPTPTPYVPSPTPPVSPPPPSPTPDVPSPTPPSSPPPTTPTPAVPSPTPSSPPPPSPTPAVLTPPHVTPTPPTPAVPSPPDVTPTPPTPSVPSPDTPTAPLPPYSPPATPAPSVPSPTPTPPSSPTPPGSTPTTPTPSVPTPSPSVPVPSAPNSPPYVPPSSPTPTPPSDGEAGAGVRRARCKKKGSPCYGVEYSCPSACPRSCEVDCVTCKPLCNCDKPGSVCQDPRFIGGDGLTFYFHGKKDSNFCLISDPNLHIN…	617	ATGGATCTAGCCAAACACACAACACTCCAAATGTTGGGATTCATACTCCTTGCATCACTCGTACTAACTATGGCTCAACCCCCTGGCTTGACAAAGCCAAGCCATGCAACTTGTAAGATCAAGAAGTACAAACATTGTTACAACTTAGAACATGTTTGTCCCAAGTTCTGCCCTGACACTTGTCATGTTGAATGTGCTTCTTGCAAGCCCATATGTGGTCCTGCTTCCCCCGGGGATGATGGCGGAGACACTCCTCCTACTCCGGTTCCACCTGTTTCACCACCACCTCCGGCTCCTGTTCCGCCAGTTTCACCACCGCCTCCAGTCACGCCTACTCCTTCTTATCCTACTCCCACTGATCCTCTGCCTCCAGCACCTGTTTCACCACCTCCTCCGGCT…	49.7569
Root cap-like HAE	Bra022423	BrCHAE7	Root cap	42.8058	+	23 and 24	+	-	+	+	-	A05	18509064	18510923	+	LF	F	MALATRVQILGCILLASLALTMADTPPGIAKNPSHATCKIKKYKHCYNLEHVCPKFCPDSCHVECASCKPICGPPSPGSDDDDGEDDGGYTPPAPVPPVSPPPPTPTPAVPSPTPPVSPPPPPPPTPTPAVPSPPPPVSPPPPPPPTPTPAGASPTPPVSPPPPSPTPAVPSPTPSSSPPPPTPTPAVPTPTPPTPSVPSPPGTPTAPVPPYSPPATPTPSIPSPTPTSPGSTPPYVPPSSPTPTPPSDGEAGAGVRRARCKKKGSPCYGVEYSCPADCPRSCEVDCVTCKPLCNCDKPGSVCQDPRFIGGDGLTFYFHGKKDSNFCLISDSNLHINAHFIGKRRPGMARDFTWVQSIAILFGPHRLYVGALKTSTWDDSVDRISASFDGHVISLPQLD…	556	ATGGCTCTAGCCACAAGAGTTCAGATATTGGGATGCATACTCCTTGCATCACTCGCACTAACAATGGCTGATACACCACCGGGCATAGCCAAAAACCCAAGCCATGCAACATGTAAGATCAAGAAGTACAAACATTGCTACAACTTGGAACATGTTTGCCCCAAGTTCTGCCCTGACTCTTGTCATGTTGAATGTGCTTCTTGCAAACCCATATGTGGCCCTCCTTCCCCCGGCAGTGATGATGATGATGGCGAAGATGACGGTGGATACACTCCTCCGGCTCCAGTTCCACCTGTTTCACCACCACCTCCAACACCTACACCAGCCGTTCCAAGTCCCACTCCACCGGTTTCACCACCACCACCACCACCTCCAACTCCTACACCGGCTGTGCCAAGT…	45.5036
HAE	Bra030020	BrHAE1	-	51.8272	+	24 and 25		-	-	+	+	A01	15269925	15270830	-	MF1	N	MKSSIVLVAAAILCIVAFPTATVGKNLRFGLKPTQGWPHPSEASTNQMFMSTSQKFNYGDSKVWRCTYSNGSAPAISISISPPTPTMPSPSTPTTPSPSPPTPKTSPPPPTPSPPPPTSKKAPSPSPPPPPPTPSLPPPTPTKVPSPPPPTLSPPPPTPTKASSPPLPKPSLPPPTPKKTPSPPPPTPSLPPPTPKKSPSPSPPSDDESSSPSQPSNPPQEHHHHHEFPLEHIGRCYRNMGQVGFCRGQMAISFYTRLFKVSKYCCNLIVNMKNECDDVIWGYFYDPHFVPLVRCTCHVSF	301	ATGAAAAGCTCCATCGTCCTAGTGGCAGCAGCTATCCTCTGCATCGTCGCTTTTCCTACCGCAACCGTCGGCAAGAACCTGAGATTCGGGCTAAAACCTACCCAAGGATGGCCACATCCGTCGGAAGCCTCAACAAACCAGATGTTTATGAGCACTTCCCAAAAGTTTAACTATGGGGACTCTAAAGTTTGGAGATGTACTTATAGCAACGGGTCTGCTCCTGCCATTTCCATTTCCATTTCTCCGCCAACTCCAACAATGCCGTCACCGTCAACACCAACTACTCCGTCTCCTTCGCCACCCACTCCCAAAACGTCTCCGCCGCCACCTACACCATCTCCTCCACCTCCAACATCCAAGAAAGCTCCATCCCCATCCCCACCGCCACCGCCACCTACA…	50.1661
HAE	Bra009880	BrHAE2	-	53.6	+	23 and 24	+	-	-	+	+	A06	18459972	18460349	+	LF	Q	MVSLNLSFALVFILAILFTFAEANYSRKLLQTPTNYQPAYSPPSPTPVYSPPVNPPPPTPVTYPPPTPAYPPPVALPPPAPINSPPPPAPIIPPLKANPSPQAYRAFYYRKSPPPPSGKPWWWLL	125	ATGGTGTCTCTAAATCTTTCTTTCGCCTTAGTATTTATCTTGGCAATCTTATTCACATTTGCTGAAGCCAACTACAGCAGAAAACTCCTGCAAACTCCCACTAACTACCAGCCAGCATATTCTCCTCCATCTCCTACTCCGGTTTATTCTCCCCCAGTTAATCCTCCTCCTCCTACTCCGGTTACTTATCCTCCTCCTACTCCGGCTTACCCCCCTCCTGTTGCTCTTCCTCCTCCAGCTCCAATAAATTCTCCTCCTCCTCCCGCTCCTATCATTCCACCTTTGAAAGCTAATCCTTCTCCTCAAGCTTACAGAGCCTTTTACTACAGAAAGTCTCCTCCTCCTCCCTCCGGCAAACCTTGGTGGTGGTTGTTATGA	51.2
HAE	Bra014023	BrHAE3	-	56.7227	+	23 and 24	+	-	-	+	-	A08	4462661	4464026	+	MF1	C	MKSLIILIVAHFCIIVSPTTTMGGWPKPSEVSNEEKLVNTGQAQPHLYAGKFNFGDSKVWKCTYNNGSGVAISISYPSPPQPPSQKPPTPSSPPTPKMAPPLPKPSPPRPSPKKSPPPPKPSSPPPTPKKSPPPPKPSPPPPTPKKSPPPPKPSPPPTPKMSPPSPTPSPPRPTPKKSPPNPSSLTPNESPPPAKTSILIIHSPPPPHEPIPAQSPPKEPTTPSTQWPPYRNWNPLGL	238	ATGAAAAGCCTCATCATCCTCATCGTTGCTCATTTCTGTATCATTGTTTCACCGACCACAACGATGGGAGGTTGGCCAAAACCTTCAGAAGTCTCTAATGAGGAGAAGCTGGTGAATACCGGCCAAGCTCAACCCCATTTATACGCTGGTAAATTCAATTTTGGAGATTCCAAAGTCTGGAAATGTACCTATAATAACGGATCTGGAGTGGCCATTTCTATTAGTTACCCTTCACCTCCTCAACCCCCGTCACAAAAGCCTCCAACTCCGTCGTCTCCTCCGACTCCTAAGATGGCTCCGCCACTACCTAAACCCTCACCTCCACGTCCATCTCCGAAGAAGTCTCCTCCACCTCCTAAACCCTCATCTCCGCCTCCAACTCCAAAAAAGTCTCCTCCG…	55.042
The BrAGP genes in red are newly identified. The newly identified BrAGP genes in the black box are highly similar to AGP-like amino acid sequences predicted in Brassica rapa by Ma et al. (2017). Candidates labeled with gray are excluded form the list of AGP family. + exist, - not exist.

## Sheet: Table S5
Table S5 Identification of homologous AGP genes between Arabidopsis thaliana and three subgenomes of Brassica rapa.
Arabidopsis thaliana	Brassica rapa
	LF	MF1	MF2
AtAGP1	BrAGP1.1	BrAGP1.2	/
AtAGP2	BrAGP2.1	BrAGP2.2	/
AtAGP3	BrAGP3.1	/	BrAGP3.2
/	BrAGP4.1	/	/
AtAGP4	/	BrAGP4.2	BrAGP4.3
AtAGP5	/	/	/
AtAGP6	BrAGP6	/	/
AtAGP7	/	/	/
AtAGP9	/	/	BrAGP9.1
/	/	BrAGP9.2	/
AtAGP10	/	BrAGP10.2	/
AtAGP11	BrAGP11.2	/	BrAGP11.1
AtAGP25	BrAGP25	/	/
AtAGP26	/	BrAGP26	/
AtAGP27	/	BrAGP27	/
AtAGP50	BrAGP50.1	BrAGP50.2	BrAGP50.3
AtAGP51	/	/	/
AtAGP52	/	/	BrAGP52/BrAGP53 Tandem
AtAGP53	/	/	/
AtAGP54	BrAGP54.1	BrAGP54.2	/
AtAGP55	BrAGP55	/	/
AtAGP56	/	/	/
AtAGP57	BrAGP57	/	/
AtAGP58	BrAGP58.1	/	BrAGP58.2
/	/	/	BrAGP59
/	/	/	BrAGP60
/	BrAGP61	/	/
At3g27416	/	/	/
AtAGP17	BrAGP17	/	/
AtAGP18	BrAGP18.1	/	/
/	/	BrAGP18.2	/
AtAGP19	/	/	/
/	BrAGP10.1	/	/
AtAGP12	BrAGP12.1	BrAGP12.2	/
AtAGP13	BrAGP13.1	BrAGP13.2	/
AtAGP14	BrAGP14	/	/
AtAGP15	BrAGP15.1	BrAGP15.2	BrAGP15.3
AtAGP16	BrAGP16.1	/	BrAGP16.2
AtAGP20	/	BrAGP20	/
AtAGP21	/	/	/
/	BrAGP21.1	/	/
/	/	/	BrAGP21.2
/	/	BrAGP21.3	/
AtAGP22	BrAGP22.1	BrAGP22.2	BrAGP22.3
AtAGP23	/	/	/
/	BrAGP23.1	/	/
/	/	BrAGP23.2	/
/	/	/	BrAGP23.3
AtAGP24	BrAGP24	/	/
AtAGP40	BrAGP40.1	BrAGP40.2	/
AtAGP41	/	/	/
AtAGP42	/	/	BrAGP42
AtAGP43	/	BrAGP43.1	BrAGP43.2
AtAGP44	/	/	BrAGP44
AtAGP45	BrAGP45	/	/
At5g14330	BrAGP46	/	BrAGP47
AtFLA1	BrFLA3	BrFLA30	BrFLA23
AtFLA2	/	/	/
AtFLA3	BrFLA11	BrFLA25	BrFLA1
AtFLA4	BrFLA34	/	/
AtFLA5	/	/	BrFLA13
AtFLA6	/	/	/
AtFLA7	BrFLA14	/	/
AtFLA8	BrFLA5	BrFLA33	/
AtFLA9	BrFLA15	/	/
AtFLA10	BrFLA10	/	BrFLA4
AtFLA11	/	BrFLA6	BrFLA22
AtFLA12	/	/	BrFLA9
AtFLA13	BrFLA27	/	BrFLA21
AtFLA14	BrFLA28	BrFLA32	BrFLA2
AtFLA15	/	/	BrFLA26
AtFLA16	/	BrFLA16	BrFLA18
AtFLA17	BrFLA12	BrFLA7	/
AtFLA18	BrFLA29	BrFLA31	/
AtFLA19	BrFLA20	Bra016670	/
AtFLA20	BrFLA19	/	/
AtFLA21	/	BrFLA8	/
/	/	/	BrFLA17
/	/	BrFLA24	/
At3g55820	BrFLA35	/	/
At5g16920	/	/	BrFLA36
AtENODL1	BrENODL5	BrENODL38	BrENODL29
AtENODL2	BrENODL36	Bra019044	/
AtENODL3	BrENODL35	Bra024208	BrENODL19
AtENODL4	/	/	/
AtENODL5	BrENODL28	BrENODL49	BrENODL3
AtENODL6	/	/	/
AtENODL7	/	/	BrENODL7
AtENODL8	/	/	Bra027712
AtENODL9	BrENODL45	BrENODL31	BrENODL4
AtENODL10	/	BrENODL10	/
AtENODL11	BrENODL51	BrENODL42	/
AtENODL12	/	BrENODL33	BrENODL18
AtENODL13	BrENODL15	BrENODL47	/
AtENODL14	BrENODL12	/	/
AtENODL15	BrENODL20	BrENODL32	BrENODL17
AtENODL18	/	BrENODL40	BrENODL41
AtENODL19	/	/	/
AtENODL20	/	/	BrENODL2
AtSC1	/	/	/
AtSC2	Bra018282	/	BrSCL11
AtSC4	/	BrSCL6	BrENODL48
AtUC1	BrUCL3	BrUCL10	BrUCL11
AtUC2	BrUCL2	BrUCL15	BrUCL1
AtUC3/AtUC7 Tandem	BrUCL5	BrUCL8	/
/	BrENODL22	/	/
/	BrENODL24	/	/
/	/	BrENODL37	/
/	BrENODL43	/	/
/	BrSCL3/BrSCL4 Tandem	/	/
/	/	BrSCL8	/
/	/	BrSCL9	/
At1g21090	BrENODL53	/	BrENODL21
AtENODL16	BrENODL50	/	/
AtUC5	BrUCL9	BrUCL6/Bra008021 Tandem	/
AtUC4	BrUCL16	/	/
AtSC3	BrSCL1	/	BrSCL5
AtUC8	BrUCL7	BrUCL4	/
/	BrSCL2	/	/
/	BrENODL52 no hits in BRAD
AtXYP1	BrXYLP1	BrXYLP2	/
AtXYP2	/	/	BrXYLP3
AtXYLP3	BrXYLP4	BrXYLP5	/
AtXYLP4	/	/	BrXYLP6
AtXYLP5	/	/	/
AtXYLP6	BrXYLP7	/	/
AtXYLP7/AtXYLP9 Tandem	BrXYLP8	/	/
AtXYLP8	BrXYLP9	/	/
AtXYLP10	/	/	/
AtXYLP11	/	BrXYLP10	/
AtXYLP12	BrXYLP11	BrXYLP12	BrXYLP13
AtXYLP13	/	/	/
AtLTPG9	Bra015985/Bra015984 Tandem	Bra008102	/
AtLTPG7	/	/	Bra027016
AtLTPG24	/	/	BrXYLP14
AtLTPG19	/	/	/
AtLTPG3	BrXYLP15	BrXYLP16	BrXYLP17/BrXYLP18/BrXYLP19 Tandem
AtLPTG10	BrXYLP20	/	/
AtLTPG1	BrXYLP21	BrXYLP22	BrCAGP1
AtLTPG16	/	BrXYLP23	/
AtLTPG20	Bra040832	BrXYLP24	BrXYLP25
At1g05450	BrXYLP26	/	BrXYLP27
AtLTPG25	/	/	BrXYLP28
/	BrXYLP29	/	/
/	BrXYLP30 no hits in BRAD
/	/	BrXYLP31	/
/	/	BrXYLP32	/
/	BrCAGP2 no hits in BRAD
/	/	BrXYLP33	/
AtAGP30	/	BrCAGP3	/
AtAGP31	BrCAGP4	/	BrCAGP5
At3G62680	Bra007693	BrCAGP7/BrCAGP8 Tandem	BrCAGP6
At2G16630	BrCAGP9	Bra037295	/
At1g02460	BrCAGP10	/	BrCAGP11
At4g29360	BrCAGP12	/	BrCAGP13
At4g11050	/	BrCAGP14	/
At3g12500	BrCAGP17	BrCAGP16	BrCAGP15
At5g42720	BrCAGP18	/	/
At1g64390	/	/	BrCAGP19
/	/	BrCAGP20	/
At3g47400	BrCAGP21	BrCAGP22	/
At3g10710/At3g10720 Tandem	/	BrCAGP23	Bra001375
AtHAE1	/	/	Bra027019/Bra027020 Tandem
At1g02550	/	/	/
At3g36659	/	BrCAGP24	/
At1g23205	BrCAGP25	/	Bra012366
At5g43100	BrCAGP26	/	/
At3g51330/At3g51340/At3g51350/At3g51360 Tandem	BrCAGP27/BrCAGP28 Tandem	/	BrCAGP29
AtRLP51	BrCAGP30	/	BrCAGP31
At5g25550	Bra009850	/	/
At4g28380	BrCAGP32	/	/
At4g18670	BrCHAE1	/	Bra020998/Bra020999 Tandem
At4g15200	BrCAGP33	/	/
AtFH9	BrCAGP34	/	/
AtFH10	Bra029655	/	Bra001256
AtFH11	BrCAGP35	/	BrCAGP36
/	/	BrCAGP37	/
At2g43800	BrCAGP38	/	BrCAGP39
At5g54650	BrCHAE2	BrCAGP40	/
/	/	BrCAGP41	/
At4g26690	BrCAGP42	Bra019073	/
At5g55480	BrCAGP43	BrCAGP44	/
/	BrCAGP45	/	/
/	BrCAGP46	/	/
At1g66970	Bra004198/Bra004199 Tandem	BrCAGP47	/
At2g26730	BrCAGP49	BrCAGP48	/
/	/	BrCAGP50/BrCAGP51/BrCAGP52/BrCAGP53/BrCAGP54 Tandem	/
/	BrCAGP55	/	/
At2g23300	/	BrCAGP56	/
At1g11130	BrCAGP57	/	Bra031727
At5g58540	BrCAGP58	/	/
At3g08680	BrCAGP59	BrCAGP60	/
AtMDIS2	BrCAGP61	/	/
At4g37250	BrCAGP62	/	/
At2g20850	/	BrCAGP63	/
AtBAK1	BrCAGP64	BrCAGP65	BrCAGP66
At3g19300	BrCAGP67	/	/
At2g20300	BrCAGP69	BrCAGP70	BrCAGP68
At5g56890	BrCAGP72	/	BrCAGP71
At2g33580	/	BrCAGP73	/
AtLYM3	/	BrCAGP74	/
At1g21880	BrCAGP75	BrCAGP76	/
AtAGP32	BrCAGP77	/	BrCAGP78
At4g35890	BrCAGP79	BrCHAE3	BrCAGP80
At1g13830	BrCAGP84	BrCAGP85	BrCAGP81/BrCAGP82/BrCAGP83 Tandem
At1g63550/At1g63570/At1g63600 Tandem	/	Bra027798	BrCHAE4
AtHAE4	BrCAGP86	/	BrCHAE5
AtRMR2	BrCAGP87	/	/
AtCOBL9	Bra037425	/	BrCAGP88
At4g28750	BrCAGP90	/	BrCAGP89
At5g64720	/	/	BrCAGP91
AtAGP33	/	/	/
AtACA3	Bra009479	/	Bra028796
At3g19430	BrCHAE7	BrCHAE6	/
At3g07390	/	Bra040375	BrCAGP92
At3g07570	Bra029660	Bra040016/Bra040017 Tandem	BrCAGP93
At5g60650	Bra002463	BrCAGP94	/
AtHAE2	/	BrHAE1	/
AtHAE3	/	/	/
AtAGP28	Bra015269	Bra030543
At2g28671	/	/	/
At5g26080	BrHAE2	/	/
At1g44191	/	BrHAE3	/
LF the least fractionated blocks of B. rapa; MF1 the medium fractionated blocks of B. rapa; MF2 the most fractionated blocks of B. rapa. Genes in blod are not belonging to AGP family.

## Sheet: Table S6
Table S6 List of primers for three BrFLA genes and other genes in Brassica rapa.
Gene	Experimental Procedures	Forward Primer (5’-3’)	Reverse Primer (5’-3’)
BrFLA2	PCR amplification of the full length DNA and cDNA sequences	ATGTCTTCTTCTACCTCACTAACACT	TTAAACCGTCATGAACAACCA
BrFLA28	PCR amplification of the full length DNA and cDNA sequences	ATGTCTTCTTCTTCAGTTACACTC	TCACCAGACCGTCATGAA
BrFLA32	PCR amplification of the full length DNA and cDNA sequences	ATGTCTTCTACTTCTGCTTCACTTA	CTAGACCGTCATGAAGAACCAA
BrFLA2	quantitative real-time PCR	GACGCAGTGTACCTGTTCG	AAGGCTCTTGAGTTTCTTGATG
BrFLA28	quantitative real-time PCR	CTCCCGTCAAACCATAAC	AGGCTGAGGCGTATCTTG
BrFLA32	quantitative real-time PCR	GCCAACGCATTCAACAT	GCGAGGACGGTTATGGT
UBC10	quantitative real-time PCR	GGGTCCTACAGACAGTCCTTAC	ATGGAACACCTTCGTCCTAAA
BrFLA2 promoter	Analysis of BrFLA2 promoter activity	CGACTCTAGAGGATCCTGTTTTCAAATTTACTTTACGCAG	ACCATCCCGGGGATCCTGTGTTGATTGATGATGGTAGATGA
BrFLA28 promoter	Analysis of BrFLA28 promoter activity	CGACTCTAGAGGATCC ATTTGAATGTGGTTGGTCGTA	ACCATCCCGGGGATCCTGTAGTGGATTAGTTGATGAGGTT
BrFLA32 promoter	Analysis of BrFLA32 promoter activity	CGACTCTAGAGGATCCGACTTTTGACACTGGCTTGC	ACCATCCCGGGGATCCTGTGTGGATTTGGTTGATGAG
NPT II	Transformant verification	AGACAATCGGCTGCTCTGAT	TCATTTCGAACCCCAGAGTC
BrFLA2 N-signal sequence	Subcellular localization	TTTACAATTAATGTCTTCTTCTACCTCACTAACA	TGCTCACCATTGAGTCTGATGGAGTGTAGAGGA
BrFLA2 lacking N-signal peptide	Subcellular localization	GCTGTACAAGGGATCCTTCAACATCACAACCATCTTAAG	AGGGACTAGTCCCGGGTTAAACCGTCATGAACAACCA
BrFLA28 N-signal sequence	Subcellular localization	TTTACAATTAATGTCTTCTTCTTCAGTTACACTC	TGCTCACCATTGATGAAGTGTAGAGGAATGTGG
BrFLA28 lacking N-signal peptide	Subcellular localization	GCTGTACAAGGGATCCAACTCATTCAACATCACAAACATC	AGGGACTAGTCCCGGGTCACCAGACCGTCATGAA
BrFLA32 N-signal sequence	Subcellular localization	TTTACAATTAATGTCTTCTACTTCTGCTTCACTTA	TGCTCACCATTGCGTTGGCGTAGAGGA
BrFLA32 lacking N-signal peptide	Subcellular localization	GCTGTACAAGGGATCCTTCAACATCACACGCATCTTA	AGGGACTAGTCCCGGGCTAGACCGTCATGAAGAACCAA
BrFLA32 sense fragment	Construction of RNAi recombinant vector	ACGGGGGACTCTAGACATTCAACATCACACGCATCT	GGTCTGCGGTTCGTGATCATCATTAGGAGGTTGTGGA
BrFLA32 antisense fragment	Construction of RNAi recombinant vector	GACTGACCACCCGGGCATTCAACATCACACGCATCT	CCTCCTAATGATGATCACGAACCGCAGACCC
